# Supplementary material for: Microvascular aberrations found in human polycystic kidneys are an early feature in a Pkd1 mutant mouse model
Source: Dis Model Mech. 2025 Apr 28;18(4):dmm052024. doi: 10.1242/dmm.052024 (PMC12067086; doi:10.1242/dmm.052024)
Supplement: Table S1. List of differentially expressed genes within the scRNA-seq atlas of kidney endothelial cells. [file dmm-18-052024-TableS1.xlsx]

## Sheet: Table S1
p_val,avg_log2FC,pct.1,pct.2,p_val_adj,cluster,gene
0,1.687225834,0.549,0.241,0,PTC,RGCC
0,1.465800769,0.402,0.157,0,PTC,CA4
0,0.978699569,0.613,0.39,0,PTC,DNASE1L3
0,0.959300597,0.85,0.554,0,PTC,PLVAP
0,0.803225067,0.693,0.592,0,PTC,HSPG2
0,0.794252191,0.601,0.482,0,PTC,TMEM88
0,0.672823915,0.782,0.641,0,PTC,RAMP3
4.66E-303,1.073388424,0.283,0.143,7.13E-299,PTC,ESM1
5.95E-229,0.591182695,0.428,0.285,9.12E-225,PTC,CCL14
5.77E-211,0.670533465,0.501,0.405,8.84E-207,PTC,CEACAM1
7.87E-206,0.797328612,0.389,0.284,1.21E-201,PTC,VWA1
3.64E-200,0.681536178,0.399,0.281,5.57E-196,PTC,RBP5
4.17E-170,0.584263202,0.611,0.575,6.39E-166,PTC,FLT1
5.07E-154,0.708833583,0.173,0.092,7.77E-150,PTC,ABCG2
1.34E-111,0.615175688,0.381,0.315,2.05E-107,PTC,EXOC3L2
2.59E-103,0.573596548,0.108,0.053,3.96E-99,PTC,SLC51B
2.44E-95,0.624838134,0.192,0.128,3.74E-91,PTC,ARHGAP18
1.59E-91,0.595311708,0.266,0.196,2.43E-87,PTC,GJA1
1.21E-89,0.624426486,0.148,0.088,1.85E-85,PTC,CYP26B1
8.84E-82,0.515108543,0.133,0.079,1.35E-77,PTC,CETP
8.03E-76,0.590773936,0.305,0.248,1.23E-71,PTC,DHRS3
1.47E-56,0.528193521,0.214,0.165,2.25E-52,PTC,JUP
3.87E-55,0.545080997,0.332,0.294,5.92E-51,PTC,PDE2A
1.38E-48,0.511540045,0.229,0.183,2.12E-44,PTC,FLT4
1.94E-47,0.642664025,0.349,0.311,2.97E-43,PTC,MT1X
5.32E-11,0.541572122,0.159,0.143,8.15E-07,PTC,MT1G
0,2.110977596,0.5,0.099,0,EC inj,ACKR1
0,2.072274586,0.351,0.071,0,EC inj,SELE
0,1.821862624,0.419,0.097,0,EC inj,VCAM1
0,1.760541269,0.277,0.082,0,EC inj,CXCL2
0,1.686665153,0.349,0.132,0,EC inj,CCL2
0,1.497216398,0.194,0.048,0,EC inj,UBD
0,1.199135241,0.543,0.255,0,EC inj,ICAM1
0,1.18996612,0.317,0.076,0,EC inj,NNMT
0,1.152483513,0.225,0.035,0,EC inj,CPE
0,1.113178067,0.373,0.121,0,EC inj,CLU
0,1.043777474,0.599,0.319,0,EC inj,GADD45B
0,1.005993028,0.487,0.226,0,EC inj,CDKN1A
0,1.002187672,0.432,0.197,0,EC inj,ATF3
0,0.952722338,0.546,0.309,0,EC inj,IRF1
0,0.943249138,0.695,0.407,0,EC inj,FOSB
0,0.92329537,0.144,0.021,0,EC inj,RGS16
0,0.921854729,0.485,0.257,0,EC inj,HSPA1B
0,0.912274825,0.109,0.014,0,EC inj,IL6
0,0.906122019,0.413,0.198,0,EC inj,SOD2
0,0.898025472,0.635,0.404,0,EC inj,HSPA1A
0,0.885682179,0.38,0.178,0,EC inj,VWF
0,0.884626396,0.533,0.282,0,EC inj,CCL14
0,0.883919655,0.84,0.59,0,EC inj,ZFP36
0,0.877628668,0.383,0.141,0,EC inj,NAMPT
0,0.860822235,0.29,0.103,0,EC inj,IER3
0,0.834445936,0.531,0.263,0,EC inj,SLC2A3
0,0.827976267,0.712,0.439,0,EC inj,SOCS3
0,0.810763616,0.392,0.148,0,EC inj,DUSP23
0,0.786416886,0.651,0.29,0,EC inj,MARCKS
0,0.781062812,0.827,0.578,0,EC inj,FOS
0,0.779466933,0.206,0.069,0,EC inj,RND1
0,0.766079129,0.215,0.067,0,EC inj,MYC
0,0.760518872,0.115,0.021,0,EC inj,ADAMTS4
0,0.748834806,0.465,0.229,0,EC inj,NFKBIZ
0,0.742016268,0.252,0.074,0,EC inj,COL3A1
0,0.735553227,0.475,0.242,0,EC inj,DNAJB1
0,0.73282426,0.323,0.105,0,EC inj,SELP
0,0.71293206,0.677,0.471,0,EC inj,NFKBIA
0,0.710806079,0.283,0.099,0,EC inj,TFF3
0,0.707454039,0.806,0.601,0,EC inj,JUN
0,0.705242676,0.516,0.238,0,EC inj,NR2F2
0,0.689995026,0.249,0.066,0,EC inj,ACTN1
0,0.6894931,0.337,0.104,0,EC inj,GPM6A
0,0.687884367,0.188,0.049,0,EC inj,LITAF
0,0.68585461,0.253,0.086,0,EC inj,MPZL2
0,0.678544363,0.619,0.393,0,EC inj,DNAJA1
0,0.677618435,0.117,0.025,0,EC inj,LRG1
0,0.668395504,0.61,0.381,0,EC inj,KLF4
0,0.660931668,0.865,0.62,0,EC inj,VIM
0,0.656420859,0.961,0.699,0,EC inj,IGFBP7
0,0.655503434,0.493,0.284,0,EC inj,THBD
0,0.639909922,0.125,0.014,0,EC inj,ADGRG6
0,0.634758084,0.607,0.351,0,EC inj,PPP1R15A
0,0.63457276,0.846,0.62,0,EC inj,JUNB
0,0.61550106,0.619,0.384,0,EC inj,EGR1
0,0.602872701,0.859,0.62,0,EC inj,ADIRF
0,0.602498973,0.722,0.51,0,EC inj,HSPA8
0,0.600311264,0.38,0.185,0,EC inj,BHLHE40
0,0.59042687,0.461,0.22,0,EC inj,COTL1
0,0.585232829,0.591,0.324,0,EC inj,PMP22
0,0.578471751,0.527,0.308,0,EC inj,SERTAD1
0,0.571753195,0.902,0.692,0,EC inj,CD59
0,0.570583359,0.198,0.047,0,EC inj,TPD52L1
0,0.557217439,0.332,0.156,0,EC inj,UPP1
0,0.556485179,0.292,0.123,0,EC inj,TNFRSF10D
0,0.539553929,0.582,0.342,0,EC inj,PRCP
0,0.538653483,0.186,0.049,0,EC inj,SEMA3D
0,0.537947131,0.111,0.014,0,EC inj,GFRA1
0,0.529651093,0.149,0.039,0,EC inj,PMAIP1
0,0.523243016,0.225,0.078,0,EC inj,PGM5
3.46E-300,0.60913711,0.208,0.076,5.29E-296,EC inj,CSRP2
3.18E-299,0.516864762,0.692,0.476,4.87E-295,EC inj,ZFP36L1
1.20E-298,0.695531161,0.2,0.072,1.84E-294,EC inj,C2CD4B
1.21E-298,0.520354798,0.204,0.073,1.85E-294,EC inj,PROCR
2.21E-298,0.584330125,0.295,0.135,3.39E-294,EC inj,UGCG
2.34E-297,0.560200052,0.271,0.115,3.58E-293,EC inj,ARRDC3
1.30E-294,0.769938385,0.192,0.067,2.00E-290,EC inj,CCL23
4.03E-292,0.570043862,0.238,0.096,6.16E-288,EC inj,BCL3
3.51E-291,0.590189023,0.35,0.176,5.37E-287,EC inj,SERPINB1
3.87E-291,0.507544402,0.571,0.356,5.92E-287,EC inj,MCL1
1.65E-288,0.603719766,0.627,0.413,2.53E-284,EC inj,LMNA
2.88E-282,0.585675177,0.516,0.31,4.42E-278,EC inj,SAT1
4.84E-280,0.784978803,0.185,0.066,7.41E-276,EC inj,TNFAIP3
2.00E-277,0.574058641,0.25,0.108,3.07E-273,EC inj,PNP
3.79E-276,0.549368656,0.536,0.336,5.81E-272,EC inj,YBX3
2.45E-275,0.507955618,0.287,0.132,3.76E-271,EC inj,IL1R1
1.88E-271,0.540999776,0.151,0.047,2.88E-267,EC inj,LYVE1
2.53E-263,0.517972216,0.461,0.272,3.87E-259,EC inj,PDLIM1
1.00E-262,0.570539,0.107,0.025,1.53E-258,EC inj,ICAM4
1.15E-255,0.501521695,0.464,0.274,1.76E-251,EC inj,TGM2
3.59E-247,0.514544189,0.82,0.66,5.51E-243,EC inj,HSP90AA1
2.31E-241,1.482272551,0.122,0.036,3.53E-237,EC inj,CXCL9
9.22E-239,0.500955942,0.54,0.346,1.41E-234,EC inj,CEBPD
9.86E-239,0.619326933,0.519,0.334,1.51E-234,EC inj,EMP1
5.15E-234,0.514065767,0.654,0.462,7.89E-230,EC inj,ANXA1
2.91E-231,0.639609827,0.186,0.074,4.45E-227,EC inj,TFPI2
3.87E-204,0.540398883,0.192,0.083,5.92E-200,EC inj,PLA1A
2.71E-179,0.65310026,0.413,0.264,4.15E-175,EC inj,SPARCL1
1.70E-72,0.533698113,0.197,0.123,2.61E-68,EC inj,CTGF
0,3.855027857,0.708,0.012,0,GEC,SOST
0,3.364550999,0.819,0.238,0,GEC,CRHBP
0,3.242989327,0.651,0.027,0,GEC,EHD3
0,2.466238931,0.965,0.684,0,GEC,EMCN
0,2.343875405,0.503,0.027,0,GEC,MEG3
0,2.327509646,0.251,0.009,0,GEC,IL13RA2
0,2.098193515,0.605,0.12,0,GEC,NTN4
0,2.018752447,0.726,0.289,0,GEC,SYNE1
0,1.974938831,0.442,0.026,0,GEC,ITGA8
0,1.947015485,0.458,0.047,0,GEC,GJA5
0,1.94475452,0.908,0.559,0,GEC,PLAT
0,1.85932969,0.489,0.072,0,GEC,TBX3
0,1.810303215,0.914,0.63,0,GEC,TGFBR2
0,1.755045962,0.975,0.738,0,GEC,IGFBP5
0,1.748419593,0.529,0.112,0,GEC,HECW2
0,1.689880168,0.503,0.186,0,GEC,FCN3
0,1.683695519,0.818,0.452,0,GEC,MGP
0,1.651504598,0.793,0.51,0,GEC,PLPP3
0,1.640563515,0.282,0.02,0,GEC,LINC00551
0,1.506595098,0.2,0.019,0,GEC,IL1RL1
0,1.50458943,0.308,0.005,0,GEC,RXFP1
0,1.456735359,0.379,0.044,0,GEC,LGALS3BP
0,1.43966851,0.6,0.144,0,GEC,SLC14A1
0,1.406597845,0.432,0.113,0,GEC,F8
0,1.32307807,0.526,0.156,0,GEC,BTNL9
0,1.291686602,0.818,0.554,0,GEC,PLPP1
0,1.288770966,0.382,0.084,0,GEC,FGL2
0,1.233148315,0.611,0.264,0,GEC,TSPAN7
0,1.214362861,0.489,0.27,0,GEC,ID2
0,1.207012548,0.43,0.126,0,GEC,CMTM8
0,1.202828311,0.343,0.071,0,GEC,PRX
0,1.172669074,0.377,0.159,0,GEC,FKBP5
0,1.166512174,0.413,0.155,0,GEC,ANO6
0,1.089708888,0.523,0.235,0,GEC,NRP1
0,1.07341744,0.487,0.209,0,GEC,SLC44A1
0,1.056250081,0.632,0.335,0,GEC,TMEM204
0,1.008849211,0.707,0.461,0,GEC,SYNE2
0,1.001045465,0.387,0.151,0,GEC,RIN2
0,0.993758028,0.237,0.039,0,GEC,CKB
0,0.973110182,0.668,0.439,0,GEC,POMP
0,0.972307529,0.283,0.067,0,GEC,RGL1
0,0.969491104,0.433,0.159,0,GEC,AQP1
0,0.967018415,0.174,0.016,0,GEC,FILIP1
0,0.947032608,0.665,0.39,0,GEC,KDR
0,0.924881369,0.716,0.533,0,GEC,ADGRF5
0,0.908875726,0.316,0.096,0,GEC,CDH13
0,0.902832655,0.991,0.986,0,GEC,MALAT1
0,0.901865986,0.479,0.227,0,GEC,MXD4
0,0.901046171,0.689,0.45,0,GEC,ETS2
0,0.89635803,0.472,0.251,0,GEC,EVA1B
0,0.879005647,0.663,0.393,0,GEC,LDB2
0,0.857905454,0.771,0.575,0,GEC,PTPRB
0,0.850172754,0.196,0.032,0,GEC,PRKCA
0,0.845578024,0.153,0.003,0,GEC,VIPR1
0,0.816624484,0.316,0.115,0,GEC,MSI2
0,0.805016559,0.327,0.125,0,GEC,PDGFD
0,0.798175127,0.258,0.08,0,GEC,FAM214A
0,0.794414785,0.324,0.135,0,GEC,TPRKB
0,0.793631493,0.221,0.045,0,GEC,RCAN2
0,0.779572851,0.291,0.098,0,GEC,TP53I11
0,0.759370225,0.264,0.089,0,GEC,SMAD6
0,0.733874749,0.265,0.091,0,GEC,GAS2L1
0,0.716869239,0.129,0.013,0,GEC,RASGEF1B
0,0.716421734,0.13,0.005,0,GEC,LTK
0,0.705362863,0.11,0.003,0,GEC,CHRM3-AS2
0,0.694905162,0.829,0.66,0,GEC,EPAS1
0,0.685369821,0.922,0.818,0,GEC,APP
0,0.682701594,0.138,0.012,0,GEC,B3GALNT1
0,0.670326097,0.157,0.029,0,GEC,WFDC1
0,0.663107181,0.196,0.054,0,GEC,ANTXR2
0,0.656137892,0.88,0.738,0,GEC,SPARC
0,0.642154457,0.159,0.029,0,GEC,ADCY1
0,0.635102699,0.154,0.023,0,GEC,AJAP1
0,0.590498557,0.122,0.016,0,GEC,CPM
0,0.561196765,0.148,0.026,0,GEC,RCSD1
0,0.537532394,0.11,0.008,0,GEC,MATK
0,0.528032411,0.964,0.922,0,GEC,HLA-E
2.11E-307,0.641117664,0.205,0.061,3.24E-303,GEC,TBXA2R
1.37E-306,0.728415608,0.639,0.407,2.09E-302,GEC,NOSTRIN
2.55E-306,0.907498502,0.281,0.108,3.90E-302,GEC,ARRDC2
1.31E-304,0.508806187,0.116,0.021,2.00E-300,GEC,PIEZO2
1.57E-298,0.746153926,0.537,0.306,2.41E-294,GEC,COL4A2
1.58E-296,0.667785885,0.238,0.082,2.43E-292,GEC,ANKS1A
1.36E-289,0.65848933,0.225,0.075,2.08E-285,GEC,EMID1
8.73E-282,0.924075966,0.4,0.201,1.34E-277,GEC,CEBPB
2.48E-279,0.697450973,0.715,0.522,3.80E-275,GEC,MEIS2
6.25E-278,0.59359227,0.886,0.742,9.57E-274,GEC,SLC9A3R2
3.08E-267,0.622777637,0.171,0.049,4.72E-263,GEC,CITED4
1.10E-266,0.672533453,0.237,0.086,1.68E-262,GEC,CHRM3
1.52E-261,0.747834419,0.493,0.277,2.32E-257,GEC,CCND1
4.96E-261,0.655692136,0.291,0.121,7.60E-257,GEC,DUSP11
4.62E-259,0.745126664,0.364,0.175,7.07E-255,GEC,ST6GAL1
1.00E-257,0.5551224,0.85,0.763,1.53E-253,GEC,GNG11
1.79E-257,0.747984216,0.511,0.306,2.74E-253,GEC,RBMS1
2.89E-255,0.517084378,0.149,0.04,4.43E-251,GEC,TIAM1
4.41E-254,0.708452121,0.538,0.326,6.75E-250,GEC,ARHGDIB
6.49E-249,0.728146736,0.547,0.341,9.94E-245,GEC,MYO1C
8.68E-249,0.594528711,0.2,0.068,1.33E-244,GEC,SPATA13
4.13E-247,0.622854977,0.258,0.101,6.32E-243,GEC,INPP5K
1.01E-246,0.711642505,0.514,0.309,1.55E-242,GEC,COL4A1
2.82E-246,0.53872872,0.155,0.043,4.32E-242,GEC,PSEN2
9.58E-245,0.807843742,0.382,0.193,1.47E-240,GEC,LPAR6
7.58E-243,0.583216534,0.124,0.03,1.16E-238,GEC,MEG8
2.07E-240,0.531195067,0.178,0.056,3.18E-236,GEC,DUSP7
8.43E-239,0.745569678,0.655,0.465,1.29E-234,GEC,SGK1
1.25E-238,0.668112906,0.401,0.207,1.91E-234,GEC,GIMAP8
2.88E-234,0.620551625,0.261,0.107,4.41E-230,GEC,BTBD3
1.53E-232,0.616011245,0.245,0.097,2.34E-228,GEC,RPRD1A
3.82E-232,0.682667005,0.298,0.134,5.86E-228,GEC,PIP4K2A
1.96E-231,0.593201055,0.189,0.064,3.00E-227,GEC,ANKRD44
5.68E-231,0.520594244,0.863,0.753,8.69E-227,GEC,RAMP2
1.39E-228,0.687868056,0.358,0.18,2.12E-224,GEC,DNAJC1
2.26E-228,0.530738725,0.133,0.035,3.46E-224,GEC,DIO3OS
1.21E-220,0.667656537,0.245,0.101,1.85E-216,GEC,CPEB4
1.73E-216,0.549812062,0.218,0.084,2.64E-212,GEC,TBC1D20
4.85E-215,0.613490426,0.239,0.098,7.42E-211,GEC,LAPTM4B
2.99E-214,0.566051256,0.218,0.084,4.58E-210,GEC,UNC5B
1.10E-213,0.705389372,0.103,0.023,1.69E-209,GEC,CXCR4
5.19E-211,0.619457252,0.309,0.146,7.95E-207,GEC,RAPGEF4
1.85E-208,0.5426117,0.196,0.072,2.84E-204,GEC,CNST
7.51E-208,0.595425596,0.58,0.377,1.15E-203,GEC,GMFG
2.74E-206,0.793720284,0.454,0.271,4.20E-202,GEC,KCNQ1OT1
3.00E-206,0.64023646,0.386,0.207,4.59E-202,GEC,TMEM47
1.91E-205,0.577163926,0.253,0.109,2.92E-201,GEC,SNED1
1.23E-202,0.53172544,0.184,0.066,1.88E-198,GEC,KIAA1217
7.35E-200,0.639865432,0.281,0.13,1.13E-195,GEC,PLIN2
5.67E-199,0.565592945,0.257,0.113,8.69E-195,GEC,TRIB2
1.29E-198,0.630847223,0.591,0.412,1.97E-194,GEC,PBX1
4.35E-198,0.740768393,0.29,0.142,6.67E-194,GEC,ZBTB16
8.13E-196,0.592504647,0.269,0.122,1.24E-191,GEC,RASGRP3
1.57E-195,0.593663258,0.258,0.115,2.40E-191,GEC,PLXDC2
2.45E-193,0.571776727,0.376,0.199,3.76E-189,GEC,CX3CL1
4.20E-193,0.596368431,0.299,0.145,6.43E-189,GEC,MED13L
3.05E-186,0.650903559,0.353,0.191,4.67E-182,GEC,KIAA1551
4.77E-186,0.588471976,0.458,0.269,7.30E-182,GEC,ITGA1
1.67E-178,0.502094332,0.682,0.524,2.55E-174,GEC,SEC14L1
2.12E-177,0.505983294,0.214,0.09,3.24E-173,GEC,AR
1.85E-176,0.55527087,0.354,0.19,2.83E-172,GEC,MTSS1
5.88E-173,0.529473197,0.238,0.107,9.01E-169,GEC,RIMKLB
2.71E-172,0.506047854,0.205,0.085,4.15E-168,GEC,LGMN
2.57E-171,0.537182837,0.762,0.639,3.94E-167,GEC,IL6ST
4.25E-167,0.544050309,0.311,0.162,6.51E-163,GEC,BCAP29
1.43E-166,0.803268795,0.286,0.148,2.19E-162,GEC,PDK4
1.11E-165,0.584159617,0.345,0.191,1.69E-161,GEC,NUCB2
3.05E-163,0.628637515,0.16,0.06,4.67E-159,GEC,CA2
8.04E-163,0.538082094,0.379,0.217,1.23E-158,GEC,MYO6
3.57E-159,0.543750004,0.108,0.032,5.46E-155,GEC,PRR11
1.59E-155,0.531080822,0.232,0.109,2.43E-151,GEC,DGKE
7.28E-155,0.589542065,0.461,0.293,1.11E-150,GEC,EFNB2
1.32E-154,0.615188579,0.503,0.329,2.03E-150,GEC,TBC1D15
1.49E-146,0.530019713,0.503,0.337,2.28E-142,GEC,AP1S2
1.06E-145,0.559807769,0.202,0.091,1.63E-141,GEC,RPGR
1.60E-145,0.551459779,0.302,0.165,2.45E-141,GEC,PREX2
3.63E-145,0.523406712,0.674,0.511,5.56E-141,GEC,PODXL
1.62E-139,0.520064072,0.61,0.448,2.48E-135,GEC,GAS6
2.75E-138,0.547927802,0.485,0.333,4.22E-134,GEC,PIK3C2A
1.38E-124,0.608857422,0.254,0.136,2.12E-120,GEC,OAZ2
2.79E-120,0.691125562,0.15,0.065,4.28E-116,GEC,GTDC1
2.52E-111,0.509655798,0.23,0.121,3.86E-107,GEC,BEX5
8.03E-111,0.511097627,0.259,0.143,1.23E-106,GEC,DLL4
4.36E-105,0.596599126,0.194,0.098,6.67E-101,GEC,HES4
2.31E-103,0.544580873,0.225,0.123,3.54E-99,GEC,CD82
1.33E-97,0.62765108,0.307,0.195,2.04E-93,GEC,ORC4
3.58E-97,0.502543903,0.507,0.369,5.48E-93,GEC,CLEC3B
2.97E-92,0.503824387,0.27,0.163,4.56E-88,GEC,SEC23A
4.71E-86,0.588893769,0.411,0.29,7.21E-82,GEC,YIPF6
2.95E-85,0.569438387,0.377,0.261,4.52E-81,GEC,MT1E
5.26E-84,0.587989419,0.279,0.178,8.06E-80,GEC,LINC00504
1.29E-79,0.558167717,0.343,0.238,1.97E-75,GEC,NMNAT3
1.11E-77,0.64551452,0.291,0.192,1.70E-73,GEC,LINC00887
6.50E-77,0.553691833,0.436,0.317,9.95E-73,GEC,CHST12
2.04E-76,0.501311436,0.41,0.298,3.12E-72,GEC,RAB3B
1.57E-72,0.565537387,0.158,0.086,2.41E-68,GEC,LAIR1
1.83E-70,0.516761067,0.316,0.215,2.81E-66,GEC,NABP1
5.36E-70,0.509971163,0.209,0.126,8.21E-66,GEC,ZNF605
3.12E-69,0.544159465,0.211,0.129,4.78E-65,GEC,ZNF526
2.43E-30,0.521411949,0.302,0.241,3.72E-26,GEC,GPX3
0,2.951114887,0.849,0.157,0,Aff Art,AQP1
0,2.519342684,0.772,0.302,0,Aff Art,GLUL
0,2.196969004,0.612,0.135,0,Aff Art,SLC6A6
0,2.194791597,0.394,0.034,0,Aff Art,ABI3BP
0,2.165944676,0.403,0.011,0,Aff Art,SSUH2
0,2.162403725,0.362,0.014,0,Aff Art,PI16
0,2.108164674,0.495,0.054,0,Aff Art,SERPINE2
0,2.084117903,0.436,0.04,0,Aff Art,ADAMTS6
0,2.052660997,0.384,0.049,0,Aff Art,CXCL12
0,1.997628717,0.594,0.142,0,Aff Art,KCTD12
0,1.796088895,0.412,0.029,0,Aff Art,CCDC3
0,1.764283929,0.451,0.107,0,Aff Art,ATP13A3
0,1.742761623,0.579,0.15,0,Aff Art,AIF1L
0,1.738884659,0.954,0.726,0,Aff Art,SRP14
0,1.738086915,0.682,0.367,0,Aff Art,TSC22D1
0,1.7083465,0.487,0.095,0,Aff Art,SOX17
0,1.668133922,0.543,0.175,0,Aff Art,CRIP1
0,1.655779722,0.987,0.806,0,Aff Art,TIMP3
0,1.56436059,0.393,0.067,0,Aff Art,LTBP4
0,1.519823728,0.729,0.402,0,Aff Art,EMP3
0,1.489600916,0.643,0.302,0,Aff Art,S100A4
0,1.484227651,0.608,0.267,0,Aff Art,CLDN5
0,1.459119188,0.547,0.209,0,Aff Art,PPP1R14A
0,1.441823543,0.474,0.127,0,Aff Art,ASS1
0,1.421242248,0.383,0.095,0,Aff Art,EDN1
0,1.405704715,0.406,0.093,0,Aff Art,GJA4
0,1.375202029,0.583,0.263,0,Aff Art,MRPL33
0,1.318355245,0.372,0.086,0,Aff Art,JAG2
0,1.24912459,0.329,0.065,0,Aff Art,MAP1B
0,1.173268662,0.91,0.655,0,Aff Art,HSPB1
0,1.123860097,0.317,0.076,0,Aff Art,KCNN3
0,1.12246262,0.273,0.041,0,Aff Art,CGNL1
0,1.073665194,0.276,0.048,0,Aff Art,ABLIM1
0,1.049150921,0.94,0.752,0,Aff Art,SLC9A3R2
0,1.027117203,0.297,0.072,0,Aff Art,ANKRD28
0,0.979225807,0.246,0.05,0,Aff Art,PLLP
0,0.963506309,0.201,0.02,0,Aff Art,MMP2
0,0.930202314,0.146,0.011,0,Aff Art,TMEM178A
0,0.898222473,0.241,0.046,0,Aff Art,DPYSL3
0,0.875206481,0.983,0.945,0,Aff Art,PTMA
0,0.81716958,0.178,0.019,0,Aff Art,PTGS1
0,0.769554781,0.989,0.949,0,Aff Art,S100A6
0,0.751382382,0.161,0.02,0,Aff Art,SOX5
0,0.739994502,0.149,0.01,0,Aff Art,CD44
0,0.736705581,0.156,0.02,0,Aff Art,TSPAN2
0,0.619289566,0.116,0.008,0,Aff Art,SLC16A9
0,0.589303557,0.11,0.004,0,Aff Art,SLITRK4
0,0.588818799,0.1,0.001,0,Aff Art,CNTN1
0,0.570592851,0.108,0.007,0,Aff Art,SOX6
2.07E-307,0.723877892,0.166,0.026,3.17E-303,Aff Art,MAP2
7.88E-301,1.096669149,0.339,0.099,1.21E-296,Aff Art,OCIAD2
8.63E-279,0.59270525,0.128,0.017,1.32E-274,Aff Art,SPEF2
2.08E-273,1.088504951,0.424,0.158,3.19E-269,Aff Art,PPA1
5.08E-259,0.956345026,0.783,0.519,7.78E-255,Aff Art,PODXL
4.12E-256,0.502802248,0.105,0.012,6.31E-252,Aff Art,TTLL7
2.29E-253,0.760381198,0.172,0.033,3.51E-249,Aff Art,TM6SF1
8.95E-251,1.097022369,0.344,0.113,1.37E-246,Aff Art,FGL2
4.59E-247,0.824752604,0.881,0.734,7.03E-243,Aff Art,GSN
1.04E-240,0.979172813,0.286,0.083,1.59E-236,Aff Art,SEMA3G
2.40E-235,0.959152799,0.305,0.096,3.68E-231,Aff Art,STMN1
8.36E-235,0.879455325,0.253,0.07,1.28E-230,Aff Art,STK38L
1.20E-231,0.535052066,0.986,0.967,1.85E-227,Aff Art,EEF1A1
1.55E-226,1.014434315,0.598,0.314,2.38E-222,Aff Art,BCAM
1.27E-224,0.874104674,0.301,0.095,1.94E-220,Aff Art,CHRM3
8.27E-224,0.918895081,0.769,0.514,1.27E-219,Aff Art,LGALS1
2.07E-222,0.628258877,0.17,0.035,3.17E-218,Aff Art,FBXO34
5.86E-222,0.793894174,0.152,0.029,8.98E-218,Aff Art,ANK3
3.61E-218,0.741769712,0.874,0.671,5.53E-214,Aff Art,VIM
9.21E-210,0.865334675,0.281,0.09,1.41E-205,Aff Art,PPP1R14B
2.78E-209,0.733861583,0.234,0.065,4.26E-205,Aff Art,SLC48A1
5.60E-208,0.927689074,0.392,0.157,8.58E-204,Aff Art,PDGFB
5.61E-204,0.577807867,0.108,0.016,8.60E-200,Aff Art,AQP7
9.42E-201,0.519379221,0.141,0.027,1.44E-196,Aff Art,TGFBR1
1.56E-200,0.804515302,0.283,0.092,2.39E-196,Aff Art,UNC5B
2.13E-199,0.840713767,0.341,0.126,3.25E-195,Aff Art,NUDT14
9.80E-195,0.7127346,0.904,0.717,1.50E-190,Aff Art,CRIP2
3.27E-193,0.795424105,0.229,0.067,5.00E-189,Aff Art,SLC12A2
2.42E-190,0.773398052,0.24,0.073,3.70E-186,Aff Art,ZEB2
1.40E-187,0.740799459,0.239,0.072,2.15E-183,Aff Art,PHLDA3
4.06E-184,0.897406495,0.324,0.123,6.22E-180,Aff Art,CRYBG3
1.29E-180,0.889472111,0.682,0.454,1.98E-176,Aff Art,LMNA
1.95E-176,0.80020397,0.569,0.302,2.99E-172,Aff Art,FAM107A
4.10E-175,0.89415125,0.287,0.103,6.29E-171,Aff Art,FUT8
8.98E-175,0.867564012,0.458,0.22,1.38E-170,Aff Art,PALMD
7.86E-172,0.942079025,0.466,0.237,1.20E-167,Aff Art,PLS3
2.17E-170,0.866172474,0.444,0.211,3.33E-166,Aff Art,NES
6.02E-169,0.748833092,0.628,0.348,9.22E-165,Aff Art,IL32
7.86E-167,0.606857447,0.155,0.037,1.20E-162,Aff Art,AFAP1L2
2.91E-165,0.784964192,0.251,0.085,4.45E-161,Aff Art,SMS
4.33E-161,0.597953986,0.895,0.76,6.63E-157,Aff Art,RAMP2
8.34E-160,0.607323925,0.144,0.034,1.28E-155,Aff Art,TGFB2
1.37E-159,0.728445279,0.239,0.079,2.10E-155,Aff Art,ITGB4
1.34E-157,0.538050365,0.129,0.028,2.05E-153,Aff Art,GLIPR2
3.88E-157,0.908219063,0.42,0.207,5.94E-153,Aff Art,CD109
9.93E-157,0.585872414,0.115,0.023,1.52E-152,Aff Art,LSR
5.17E-156,0.5888724,0.158,0.04,7.91E-152,Aff Art,EPS8
6.91E-147,0.803784857,0.381,0.176,1.06E-142,Aff Art,RAPGEF3
1.30E-145,0.567694197,0.185,0.055,1.99E-141,Aff Art,MTURN
4.20E-144,0.826857696,0.541,0.322,6.44E-140,Aff Art,ATP1A1
4.25E-142,0.767458004,0.667,0.446,6.51E-138,Aff Art,ICAM2
1.29E-141,0.772799578,0.177,0.053,1.98E-137,Aff Art,MECOM
9.86E-140,0.634060168,0.209,0.069,1.51E-135,Aff Art,SYT11
2.30E-135,0.528883771,0.157,0.044,3.52E-131,Aff Art,ECM1
6.05E-135,0.802986582,0.404,0.204,9.27E-131,Aff Art,MTUS1
8.01E-135,0.796731485,0.433,0.224,1.23E-130,Aff Art,FOXP1
1.55E-131,0.588243182,0.169,0.051,2.37E-127,Aff Art,KPNA2
1.37E-129,0.751551791,0.505,0.289,2.10E-125,Aff Art,CYB5R3
1.53E-128,0.701280153,0.692,0.494,2.35E-124,Aff Art,CD34
2.76E-127,0.668356719,0.171,0.053,4.22E-123,Aff Art,THSD4
1.90E-126,0.55170892,0.142,0.039,2.91E-122,Aff Art,PLPP2
4.54E-126,0.627635366,0.202,0.07,6.96E-122,Aff Art,SCML1
3.92E-122,0.6659803,0.271,0.112,6.01E-118,Aff Art,ATP8B1
4.02E-122,0.663649842,0.798,0.629,6.16E-118,Aff Art,KLF2
2.60E-118,0.658171446,0.323,0.148,3.98E-114,Aff Art,EBF1
4.47E-115,0.69727123,0.347,0.171,6.84E-111,Aff Art,AKAP13
3.00E-113,0.511998268,0.119,0.031,4.60E-109,Aff Art,COBLL1
3.44E-108,0.760032221,0.305,0.143,5.27E-104,Aff Art,DST
4.73E-108,0.806782883,0.534,0.333,7.24E-104,Aff Art,SRGN
7.63E-107,0.613330307,0.253,0.107,1.17E-102,Aff Art,FRMD4A
5.58E-104,0.910470626,0.712,0.599,8.54E-100,Aff Art,CD81
1.12E-98,0.583254894,0.571,0.357,1.72E-94,Aff Art,ADAM15
7.48E-97,0.632028592,0.283,0.134,1.15E-92,Aff Art,TBC1D1
5.32E-96,0.55169343,0.303,0.145,8.14E-92,Aff Art,PDGFD
2.71E-95,0.505835034,0.18,0.067,4.15E-91,Aff Art,ITPR3
5.42E-95,0.622134653,0.47,0.274,8.30E-91,Aff Art,CAV1
7.27E-95,0.670590227,0.297,0.145,1.11E-90,Aff Art,NTHL1
3.56E-93,0.588391532,0.695,0.527,5.45E-89,Aff Art,CALM2
2.47E-92,0.560099433,0.247,0.11,3.78E-88,Aff Art,PLCB1
9.46E-92,0.545505736,0.191,0.075,1.45E-87,Aff Art,VEGFA
2.15E-91,0.635539841,0.605,0.443,3.30E-87,Aff Art,DSTN
4.25E-90,0.733393934,0.543,0.38,6.51E-86,Aff Art,UTRN
1.18E-88,0.516196338,0.237,0.106,1.80E-84,Aff Art,ERC1
4.92E-86,0.63059889,0.57,0.399,7.54E-82,Aff Art,TIMP2
6.84E-86,0.531719218,0.185,0.074,1.05E-81,Aff Art,TUBA4A
1.59E-85,0.618679258,0.543,0.369,2.44E-81,Aff Art,TSPO
2.95E-84,0.533561921,0.236,0.107,4.52E-80,Aff Art,PRKX
1.24E-82,0.580177502,0.341,0.184,1.90E-78,Aff Art,HIP1
1.75E-82,0.611783515,0.555,0.379,2.68E-78,Aff Art,CLIC4
2.65E-80,0.588323642,0.445,0.269,4.06E-76,Aff Art,PLEC
3.18E-79,0.64443469,0.626,0.5,4.87E-75,Aff Art,ADGRL4
3.72E-79,0.621171826,0.406,0.244,5.69E-75,Aff Art,LGALS3
1.83E-77,0.520476519,0.218,0.098,2.80E-73,Aff Art,PTPN14
3.78E-77,0.643405745,0.445,0.279,5.79E-73,Aff Art,COX17
1.79E-76,0.637825414,0.542,0.396,2.74E-72,Aff Art,RDX
3.42E-76,0.508101464,0.222,0.102,5.24E-72,Aff Art,MAST4
3.99E-76,0.549257014,0.311,0.166,6.11E-72,Aff Art,MXRA7
2.40E-73,0.575398452,0.248,0.122,3.67E-69,Aff Art,MYL9
3.79E-73,0.527524433,0.349,0.198,5.81E-69,Aff Art,DOCK9
3.49E-72,0.628978322,0.383,0.229,5.35E-68,Aff Art,FOSL2
7.68E-72,0.533129777,0.24,0.118,1.18E-67,Aff Art,ARID5B
2.69E-71,0.547674961,0.574,0.412,4.12E-67,Aff Art,PTTG1IP
2.02E-70,0.538501616,0.273,0.142,3.09E-66,Aff Art,PREX1
8.05E-69,0.560726171,0.54,0.372,1.23E-64,Aff Art,EMP1
8.30E-69,0.64347529,0.172,0.075,1.27E-64,Aff Art,LEPR
6.50E-68,0.50594145,0.243,0.121,9.96E-64,Aff Art,CD58
3.44E-66,0.592932536,0.54,0.397,5.27E-62,Aff Art,SNX3
1.24E-64,0.505943001,0.4,0.247,1.90E-60,Aff Art,SORBS2
2.36E-63,0.589285254,0.545,0.401,3.61E-59,Aff Art,UACA
2.36E-63,0.510578857,0.222,0.109,3.62E-59,Aff Art,JAG1
6.64E-62,0.58080635,0.397,0.256,1.02E-57,Aff Art,SNHG7
7.38E-62,0.522913945,0.542,0.389,1.13E-57,Aff Art,ACTN4
8.67E-61,0.507961437,0.478,0.326,1.33E-56,Aff Art,SPTAN1
5.52E-59,0.507389071,0.348,0.21,8.45E-55,Aff Art,CTSB
1.43E-57,0.556774138,0.259,0.14,2.19E-53,Aff Art,THSD7A
2.39E-57,0.523826798,0.103,0.038,3.66E-53,Aff Art,ANXA3
5.82E-57,0.539928106,0.445,0.302,8.91E-53,Aff Art,CD46
1.03E-55,0.500324537,0.109,0.041,1.58E-51,Aff Art,CD83
1.41E-54,0.622361356,0.207,0.106,2.16E-50,Aff Art,CRYAB
4.20E-52,0.533980653,0.355,0.227,6.43E-48,Aff Art,NEDD9
3.15E-51,0.542899758,0.517,0.381,4.82E-47,Aff Art,YWHAH
4.45E-42,0.572056454,0.282,0.177,6.81E-38,Aff Art,BTG2
5.60E-38,0.538670594,0.551,0.437,8.57E-34,Aff Art,EGR1
7.29E-37,1.496384075,0.368,0.28,1.12E-32,Aff Art,RBP7
5.20E-27,0.916581653,0.28,0.206,7.97E-23,Aff Art,SLC14A1
7.30E-20,0.610243351,0.117,0.069,1.12E-15,Aff Art,IGHG1
3.20E-11,0.526953786,0.146,0.107,4.90E-07,Aff Art,ENPP2
0,3.323641527,0.665,0.057,0,Artery,SERPINE2
0,3.170743341,0.611,0.02,0,Artery,FBLN2
0,2.904985351,0.772,0.145,0,Artery,KCTD12
0,2.781289487,0.36,0.018,0,Artery,IGFBP3
0,2.738234506,0.631,0.095,0,Artery,JAG1
0,2.565207088,0.857,0.264,0,Artery,CLDN5
0,2.475086279,0.49,0.071,0,Artery,LTBP4
0,2.466984595,0.467,0.014,0,Artery,FBLN5
0,2.465645316,0.537,0.05,0,Artery,CXCL12
0,2.437889099,0.484,0.039,0,Artery,ABI3BP
0,2.396420273,0.459,0.056,0,Artery,ELN
0,2.329644867,0.592,0.076,0,Artery,SEMA3G
0,2.255384079,0.365,0.013,0,Artery,SULF1
0,2.237343454,0.82,0.326,0,Artery,SRGN
0,2.163031353,0.611,0.181,0,Artery,CRIP1
0,2.087432252,0.454,0.095,0,Artery,ENPP2
0,2.019461665,0.949,0.731,0,Artery,SRP14
0,1.888117828,0.444,0.045,0,Artery,MECOM
0,1.873823713,0.724,0.268,0,Artery,CAV1
0,1.785183602,0.489,0.091,0,Artery,GJA5
0,1.776680193,0.339,0.047,0,Artery,IL33
0,1.772819976,0.452,0.098,0,Artery,GJA4
0,1.744222887,0.397,0.101,0,Artery,EDN1
0,1.7161493,0.355,0.047,0,Artery,ATP2A3
0,1.679560685,0.473,0.113,0,Artery,FGL2
0,1.640295353,0.334,0.016,0,Artery,TSPAN2
0,1.631148982,0.66,0.18,0,Artery,AQP1
0,1.626558841,0.925,0.697,0,Artery,TM4SF1
0,1.59405552,0.275,0.021,0,Artery,MMP2
0,1.582364019,0.353,0.04,0,Artery,CCDC3
0,1.530127991,0.37,0.05,0,Artery,PLLP
0,1.515769482,0.367,0.081,0,Artery,RNF144B
0,1.507801487,0.248,0.027,0,Artery,CLIC3
0,1.448890673,0.957,0.672,0,Artery,VIM
0,1.447799081,0.41,0.101,0,Artery,OCIAD2
0,1.380987814,0.38,0.092,0,Artery,JAG2
0,1.37682,0.257,0.03,0,Artery,CFH
0,1.371855167,0.308,0.058,0,Artery,EXOC6
0,1.348346264,0.235,0.004,0,Artery,SSTR1
0,1.326334456,0.191,0.025,0,Artery,SCIN
0,1.252942665,0.173,0.019,0,Artery,COL8A1
0,1.198633228,0.277,0.049,0,Artery,LINC00551
0,1.163385846,0.213,0.018,0,Artery,CD53
0,1.065909881,0.156,0.015,0,Artery,MCTP1
0,1.053910768,0.203,0.022,0,Artery,HEY1
0,1.018614035,0.186,0.019,0,Artery,PTGER4
0,0.992974386,0.179,0.017,0,Artery,LPCAT2
0,0.933877599,0.166,0.003,0,Artery,PDE3A
0,0.90673557,0.155,0.01,0,Artery,PALLD
0,0.898101131,0.16,0.006,0,Artery,HEY2
0,0.783909351,0.148,0.011,0,Artery,MET
0,0.773078824,0.154,0.006,0,Artery,FGF18
0,0.766687157,0.141,0.01,0,Artery,DHH
2.25E-307,1.136568566,0.202,0.028,3.44E-303,Artery,PI16
4.39E-300,1.118179273,0.221,0.034,6.72E-296,Artery,ANXA3
1.35E-293,1.137339818,0.238,0.041,2.06E-289,Artery,PCSK5
1.02E-291,1.439833541,0.709,0.307,1.56E-287,Artery,S100A4
1.36E-288,0.880900843,0.176,0.022,2.09E-284,Artery,LSR
1.76E-275,1.06587244,0.251,0.047,2.70E-271,Artery,CGNL1
5.80E-269,0.742889651,0.115,0.01,8.88E-265,Artery,ADRB2
1.67E-266,1.377181833,0.561,0.215,2.56E-262,Artery,PPP1R14A
1.65E-257,0.72739183,0.116,0.011,2.53E-253,Artery,LYPD6B
1.38E-251,1.851391867,0.449,0.15,2.11E-247,Artery,CYR61
9.74E-247,1.188317279,0.329,0.083,1.49E-242,Artery,LGALS3BP
8.45E-244,1.106286249,0.262,0.056,1.29E-239,Artery,ADAMTS6
2.17E-237,0.913373259,0.204,0.036,3.32E-233,Artery,FGF2
1.33E-233,1.541172488,0.18,0.029,2.03E-229,Artery,BGN
1.16E-225,0.792123388,0.993,0.986,1.77E-221,Artery,TMSB10
2.62E-220,1.175204204,0.325,0.091,4.01E-216,Artery,ARL15
3.82E-219,1.384979536,0.516,0.198,5.85E-215,Artery,SLC14A1
3.07E-211,0.898704707,0.199,0.038,4.71E-207,Artery,AFAP1L2
8.27E-209,0.812322852,0.163,0.026,1.27E-204,Artery,GIPC2
6.60E-201,1.167976089,0.443,0.164,1.01E-196,Artery,AIF1L
3.04E-200,0.769254197,0.164,0.027,4.66E-196,Artery,MMP28
6.96E-198,1.165103826,0.353,0.113,1.07E-193,Artery,PDCD4
4.64E-196,1.724287096,0.452,0.175,7.10E-192,Artery,CLU
1.24E-195,1.114751375,0.34,0.103,1.90E-191,Artery,HES4
1.58E-194,1.081018703,0.934,0.812,2.42E-190,Artery,TIMP3
4.64E-192,1.176462589,0.619,0.319,7.10E-188,Artery,BCAM
3.16E-190,1.101885645,0.347,0.109,4.84E-186,Artery,SOX17
5.17E-186,0.901221639,0.212,0.046,7.91E-182,Artery,ARHGAP4
3.85E-184,1.428686872,0.46,0.196,5.89E-180,Artery,LTC4S
3.37E-182,0.821581192,0.18,0.035,5.17E-178,Artery,TM6SF1
7.95E-178,0.904725686,0.228,0.055,1.22E-173,Artery,ABLIM1
2.57E-164,1.159087445,0.38,0.144,3.93E-160,Artery,DST
3.91E-164,0.817136611,0.895,0.722,5.98E-160,Artery,CRIP2
4.60E-164,0.643295167,0.155,0.029,7.04E-160,Artery,GLIPR2
1.77E-160,1.110874616,0.373,0.138,2.72E-156,Artery,THSD7A
3.18E-160,0.882248987,0.251,0.071,4.87E-156,Artery,SYT11
4.36E-155,1.101304506,0.255,0.074,6.68E-151,Artery,PLAC9
7.63E-154,0.933387888,0.239,0.066,1.17E-149,Artery,SYNJ2
7.87E-154,0.86680064,0.207,0.051,1.21E-149,Artery,CPAMD8
1.27E-152,1.022288356,0.344,0.126,1.94E-148,Artery,GFOD1
1.13E-148,0.734465484,0.155,0.031,1.73E-144,Artery,COBLL1
2.17E-146,0.82187287,0.267,0.081,3.33E-142,Artery,ITGB4
2.78E-146,1.591676625,0.35,0.134,4.26E-142,Artery,CTGF
9.25E-144,0.713985946,0.145,0.029,1.42E-139,Artery,IL11RA
7.75E-141,0.754971381,0.102,0.015,1.19E-136,Artery,TMEM178A
5.05E-140,0.911520705,0.297,0.101,7.73E-136,Artery,STMN1
5.02E-139,0.872226929,0.241,0.071,7.68E-135,Artery,PKN3
4.36E-138,0.820214832,0.196,0.05,6.68E-134,Artery,PEMT
7.06E-135,2.315420423,0.644,0.499,1.08E-130,Artery,MGP
9.93E-134,1.011493342,0.389,0.166,1.52E-129,Artery,PPA1
4.54E-132,0.830488204,0.236,0.071,6.95E-128,Artery,VEGFC
6.58E-131,0.77771178,0.173,0.042,1.01E-126,Artery,EGFL8
2.95E-130,0.978750164,0.193,0.052,4.52E-126,Artery,TPM2
6.02E-129,0.689482589,0.142,0.03,9.22E-125,Artery,PLCB4
3.99E-128,0.864480493,0.1,0.016,6.11E-124,Artery,CYP1B1
8.67E-128,1.57638391,0.214,0.063,1.33E-123,Artery,PTGDS
1.35E-124,0.945043428,0.564,0.308,2.06E-120,Artery,FAM107A
2.05E-124,0.61998425,0.128,0.026,3.14E-120,Artery,FGFR3
1.64E-123,1.129913335,0.611,0.395,2.51E-119,Artery,CLEC14A
4.29E-122,0.872162265,0.776,0.585,6.56E-118,Artery,PLPP1
1.21E-120,0.668524483,0.188,0.051,1.85E-116,Artery,PLCG2
8.44E-120,0.962933506,0.458,0.225,1.29E-115,Artery,PALMD
8.47E-120,0.750729978,0.858,0.663,1.30E-115,Artery,HSPB1
3.25E-118,0.963223333,0.323,0.125,4.97E-114,Artery,CXCL2
4.13E-117,0.712838253,0.881,0.764,6.33E-113,Artery,RAMP2
1.26E-116,0.736544458,0.166,0.043,1.93E-112,Artery,EPS8
1.49E-115,0.655799553,0.135,0.03,2.28E-111,Artery,CTDSPL
1.49E-110,0.732963641,0.173,0.047,2.29E-106,Artery,ITPR2
3.80E-110,0.8855827,0.306,0.121,5.82E-106,Artery,ATP13A3
9.97E-110,0.729120638,0.851,0.674,1.53E-105,Artery,A2M
7.68E-106,0.530286542,0.106,0.021,1.18E-101,Artery,NPNT
1.11E-105,0.852086284,0.336,0.14,1.70E-101,Artery,ASS1
2.78E-105,0.873796799,0.135,0.032,4.26E-101,Artery,NOV
1.95E-103,1.270796916,0.407,0.205,2.99E-99,Artery,ADAMTS1
1.78E-101,0.644604263,0.935,0.901,2.72E-97,Artery,FTH1
1.70E-100,0.785293645,0.711,0.52,2.60E-96,Artery,STOM
1.66E-99,1.069843507,0.368,0.177,2.55E-95,Artery,FAM198B
8.88E-99,0.528096882,0.118,0.027,1.36E-94,Artery,PPT2-EGFL8
9.25E-98,0.881000199,0.451,0.238,1.42E-93,Artery,SYNPO
2.51E-94,0.852734336,0.724,0.534,3.84E-90,Artery,RHOB
1.22E-93,0.872209635,0.214,0.075,1.87E-89,Artery,LEPR
1.35E-90,0.658546566,0.185,0.059,2.07E-86,Artery,AGRN
1.97E-90,0.822844117,0.505,0.293,3.02E-86,Artery,CYB5R3
3.82E-90,0.839670863,0.622,0.446,5.84E-86,Artery,DSTN
9.40E-89,0.764886167,0.211,0.075,1.44E-84,Artery,STK38L
7.62E-88,0.514563433,0.122,0.03,1.17E-83,Artery,MAP2
1.50E-87,0.519184619,0.1,0.022,2.30E-83,Artery,RSPO3
9.78E-87,0.620676734,0.171,0.054,1.50E-82,Artery,MYOF
4.14E-86,0.822641212,0.254,0.103,6.33E-82,Artery,MAST4
4.75E-86,0.726754431,0.231,0.088,7.27E-82,Artery,AGPAT1
1.35E-85,0.641642185,0.751,0.583,2.07E-81,Artery,TAGLN2
4.15E-83,0.7860396,0.236,0.093,6.36E-79,Artery,DNAJB4
2.45E-79,0.812794596,0.287,0.129,3.75E-75,Artery,RPS6KA2
1.02E-78,0.824324856,0.382,0.202,1.56E-74,Artery,JAM2
1.12E-78,0.757778066,0.293,0.133,1.72E-74,Artery,NUDT14
2.67E-78,1.286139209,0.56,0.4,4.08E-74,Artery,FN1
7.74E-78,0.647147425,0.163,0.053,1.19E-73,Artery,KPNA2
3.73E-77,0.765012392,0.505,0.31,5.71E-73,Artery,EFNB2
4.26E-77,0.758315932,0.635,0.452,6.52E-73,Artery,ICAM2
6.35E-77,0.670455283,0.193,0.071,9.73E-73,Artery,MSRB3
1.60E-75,0.610331779,0.18,0.063,2.46E-71,Artery,FILIP1L
7.35E-74,0.785557634,0.569,0.392,1.13E-69,Artery,CALD1
3.00E-73,0.634747849,0.183,0.066,4.60E-69,Artery,DAP
5.48E-73,0.642720455,0.256,0.111,8.39E-69,Artery,FBLIM1
7.43E-71,0.591337364,0.189,0.07,1.14E-66,Artery,SLC48A1
2.25E-70,0.752724326,0.204,0.081,3.44E-66,Artery,ANKRD28
1.90E-69,0.611469805,0.191,0.072,2.90E-65,Artery,F11R
4.39E-69,0.859060706,0.139,0.044,6.73E-65,Artery,TAGLN
1.45E-68,0.670233993,0.198,0.076,2.23E-64,Artery,MAP1B
2.16E-68,0.82711679,0.474,0.303,3.31E-64,Artery,CD46
2.43E-68,0.647344526,0.415,0.223,3.72E-64,Artery,VWF
3.61E-68,0.726180635,0.615,0.426,5.53E-64,Artery,PPDPF
4.03E-67,0.652657842,0.234,0.1,6.17E-63,Artery,PTPN14
5.69E-66,0.742605809,0.281,0.134,8.72E-62,Artery,FSTL1
1.47E-65,0.807599882,0.265,0.124,2.25E-61,Artery,MYL9
2.98E-65,0.714111697,0.747,0.583,4.56E-61,Artery,IFITM1
7.75E-65,0.725326258,0.483,0.307,1.19E-60,Artery,TSPAN7
1.14E-64,0.542829966,0.155,0.054,1.75E-60,Artery,HIP1R
2.83E-64,0.666164154,0.264,0.123,4.34E-60,Artery,CD58
1.79E-62,0.660317569,0.558,0.378,2.75E-58,Artery,TSC22D1
6.99E-62,1.004225452,0.177,0.069,1.07E-57,Artery,THBS1
2.98E-61,0.688034793,0.617,0.455,4.57E-57,Artery,CD93
2.39E-60,0.648687677,0.118,0.037,3.66E-56,Artery,IGFBP2
3.60E-60,0.722318724,0.349,0.195,5.52E-56,Artery,CDC42BPA
5.13E-60,0.570744977,0.693,0.528,7.86E-56,Artery,PODXL
6.04E-60,0.616881369,0.186,0.075,9.25E-56,Artery,CFAP36
2.80E-59,0.621911808,0.557,0.373,4.29E-55,Artery,IFI6
8.47E-59,0.647425272,0.399,0.229,1.30E-54,Artery,FLNA
1.06E-58,0.670610853,0.312,0.166,1.62E-54,Artery,ITSN2
2.02E-57,0.636775482,0.498,0.323,3.10E-53,Artery,GLUL
6.60E-57,0.63137956,0.531,0.371,1.01E-52,Artery,CAPZA2
6.68E-55,0.621014274,0.532,0.374,1.02E-50,Artery,TSPO
8.19E-55,0.620945222,0.253,0.122,1.25E-50,Artery,MDK
3.00E-54,0.636632588,0.332,0.183,4.59E-50,Artery,CYB5A
3.09E-54,0.637303768,0.488,0.329,4.74E-50,Artery,SPTAN1
6.15E-54,0.689431774,0.294,0.156,9.42E-50,Artery,RGS3
1.01E-53,0.600142182,0.25,0.122,1.55E-49,Artery,ENTPD1
1.13E-53,0.66458289,0.378,0.218,1.73E-49,Artery,NES
1.05E-52,0.639416753,0.261,0.132,1.61E-48,Artery,NPTN
1.28E-52,0.537456534,0.666,0.517,1.96E-48,Artery,PTMS
1.69E-52,0.626144331,0.365,0.213,2.60E-48,Artery,CYSTM1
1.34E-50,0.629041446,0.155,0.062,2.05E-46,Artery,TMEM120A
1.82E-50,0.632406692,0.183,0.079,2.79E-46,Artery,SHROOM1
5.39E-50,0.70133879,0.476,0.33,8.26E-46,Artery,ATP1A1
8.35E-50,0.580050545,0.261,0.132,1.28E-45,Artery,CNDP2
1.78E-49,0.51849004,0.164,0.067,2.72E-45,Artery,ABRACL
2.99E-49,0.707309936,0.287,0.158,4.58E-45,Artery,CTTNBP2NL
8.99E-49,1.160148886,0.348,0.203,1.38E-44,Artery,AKR1B1
1.57E-48,0.787436015,0.108,0.037,2.40E-44,Artery,C1QTNF3
3.04E-48,0.664812645,0.425,0.277,4.66E-44,Artery,MRPL33
3.19E-48,0.600416485,0.526,0.364,4.89E-44,Artery,ADAM15
1.47E-47,0.791841147,0.401,0.257,2.26E-43,Artery,CRIM1
7.55E-47,0.632104787,0.473,0.323,1.16E-42,Artery,S1PR1
8.39E-47,0.711860013,0.345,0.21,1.29E-42,Artery,PCMTD1
9.17E-47,0.553654405,0.211,0.1,1.40E-42,Artery,CDC42EP3
1.07E-46,0.596657681,0.339,0.198,1.63E-42,Artery,CAV2
3.70E-46,0.540979218,0.201,0.094,5.67E-42,Artery,TNFRSF1B
6.91E-46,0.579167939,0.288,0.159,1.06E-41,Artery,CALU
9.33E-46,0.635763766,0.142,0.057,1.43E-41,Artery,PTGIS
2.40E-45,0.57240347,0.355,0.213,3.67E-41,Artery,CTSB
4.01E-45,0.579009986,0.228,0.115,6.15E-41,Artery,SEC11C
4.28E-45,0.755676765,0.308,0.178,6.55E-41,Artery,BTG2
8.24E-45,0.692957934,0.334,0.202,1.26E-40,Artery,DOCK9
1.88E-44,0.649869843,0.239,0.123,2.87E-40,Artery,CDH13
4.60E-44,0.589671781,0.582,0.44,7.05E-40,Artery,MYH9
8.06E-44,0.640825085,0.139,0.056,1.23E-39,Artery,THSD4
2.68E-43,0.506163285,0.328,0.189,4.11E-39,Artery,VAMP8
3.30E-43,0.512692408,0.565,0.416,5.06E-39,Artery,EMP3
2.85E-42,0.558151397,0.488,0.338,4.37E-38,Artery,UQCRQ
3.26E-42,0.513859065,0.184,0.086,4.99E-38,Artery,ITPR1
9.58E-42,0.57819021,0.368,0.233,1.47E-37,Artery,PIK3R3
2.67E-41,0.51344076,0.183,0.086,4.09E-37,Artery,KCNN3
2.45E-40,0.587573709,0.215,0.111,3.76E-36,Artery,PRKX
4.02E-40,0.559900034,0.415,0.274,6.15E-36,Artery,PLEC
8.41E-40,0.525661665,0.102,0.037,1.29E-35,Artery,SPINT2
2.54E-39,0.537366821,0.188,0.092,3.90E-35,Artery,SOX13
7.22E-39,0.596482966,0.557,0.436,1.11E-34,Artery,HEG1
1.66E-37,0.520717359,0.171,0.082,2.55E-33,Artery,AZIN1
8.22E-37,0.504262178,0.295,0.172,1.26E-32,Artery,CMTM6
1.62E-36,0.520881729,0.54,0.42,2.48E-32,Artery,CD99
1.83E-36,0.54111031,0.161,0.076,2.81E-32,Artery,EPHA4
4.50E-35,0.579300688,0.35,0.229,6.89E-31,Artery,LSM7
1.06E-34,0.587900627,0.506,0.385,1.62E-30,Artery,UTRN
4.83E-34,0.55086556,0.516,0.394,7.39E-30,Artery,ACTN4
8.69E-34,0.695820002,0.441,0.319,1.33E-29,Artery,PRSS23
3.60E-33,0.556340895,0.213,0.116,5.51E-29,Artery,ASRGL1
1.36E-32,0.570979327,0.345,0.227,2.08E-28,Artery,FEZ2
6.75E-32,0.512321377,0.292,0.18,1.03E-27,Artery,IFI27L2
3.50E-31,0.542510665,0.112,0.048,5.36E-27,Artery,HIST1H2AC
1.15E-30,0.508548301,0.128,0.059,1.77E-26,Artery,EVL
2.00E-29,0.508209889,0.515,0.405,3.07E-25,Artery,TIMP2
4.80E-26,0.503469206,0.211,0.122,7.35E-22,Artery,MCAM
5.93E-23,0.501583206,0.15,0.081,9.08E-19,Artery,CPE
7.13E-21,0.516701171,0.466,0.359,1.09E-16,Artery,SAT1
1.50E-19,0.513135249,0.26,0.178,2.29E-15,Artery,AKAP13
1.14E-14,0.521101357,0.187,0.124,1.75E-10,Artery,CCDC88A
3.19E-12,0.5492568,0.1,0.06,4.88E-08,Artery,FMO2
3.16E-08,0.518306925,0.254,0.205,0.000484634,Artery,NR4A1
0,1.39512328,0.491,0.146,0,Eff Art,SLC6A6
0,1.175176141,0.976,0.809,0,Eff Art,TIMP3
9.38E-288,1.667485915,0.6,0.269,1.44E-283,Eff Art,RBP7
5.92E-274,1.151445671,0.65,0.314,9.07E-270,Eff Art,GLUL
4.78E-253,0.854828277,0.941,0.754,7.32E-249,Eff Art,SLC9A3R2
1.52E-247,0.560440993,0.102,0.01,2.33E-243,Eff Art,CLSTN2
4.12E-242,0.847678002,0.921,0.733,6.32E-238,Eff Art,GSN
4.30E-241,1.026862173,0.327,0.096,6.58E-237,Eff Art,CHRM3
3.03E-209,0.988231923,0.363,0.124,4.64E-205,Eff Art,COL15A1
6.28E-207,0.929055271,0.203,0.046,9.62E-203,Eff Art,ALPL
3.89E-197,0.865429198,0.79,0.521,5.95E-193,Eff Art,PODXL
7.70E-144,0.896693306,0.287,0.103,1.18E-139,Eff Art,GJA4
3.01E-142,0.643244072,0.138,0.031,4.61E-138,Eff Art,FAM13C
6.61E-139,0.801582023,0.433,0.198,1.01E-134,Eff Art,BTNL9
2.33E-138,0.768350345,0.729,0.495,3.57E-134,Eff Art,CD34
3.24E-131,0.894344117,0.546,0.307,4.97E-127,Eff Art,FAM107A
9.99E-131,0.775618151,0.375,0.165,1.53E-126,Eff Art,AIF1L
5.93E-110,0.719282916,0.213,0.075,9.08E-106,Eff Art,PHLDA3
4.60E-104,1.036496882,0.121,0.031,7.05E-100,Eff Art,CD36
1.23E-100,0.729395753,0.544,0.327,1.88E-96,Eff Art,THBD
8.45E-100,0.77360526,0.266,0.111,1.29E-95,Eff Art,SOX17
4.32E-95,0.593663741,0.774,0.583,6.62E-91,Eff Art,PLPP1
6.71E-95,0.8007458,0.503,0.296,1.03E-90,Eff Art,APOLD1
1.75E-92,0.680610119,0.503,0.299,2.68E-88,Eff Art,EFNB1
3.10E-90,0.673624065,0.787,0.631,4.76E-86,Eff Art,KLF2
5.02E-89,0.526011935,0.135,0.041,7.70E-85,Eff Art,PLPP2
6.82E-88,0.658599699,0.233,0.097,1.04E-83,Eff Art,UNC5B
2.33E-86,0.675176961,0.399,0.216,3.57E-82,Eff Art,NES
1.50E-85,0.636670911,0.331,0.162,2.30E-81,Eff Art,PDGFB
3.26E-82,0.618835786,0.195,0.076,5.00E-78,Eff Art,VEGFA
2.58E-78,0.691763305,0.291,0.142,3.95E-74,Eff Art,PREX1
2.64E-78,0.686064624,0.364,0.189,4.04E-74,Eff Art,CRIP1
1.13E-77,0.60043697,0.67,0.484,1.74E-73,Eff Art,SGK1
1.81E-77,0.757758242,0.261,0.121,2.78E-73,Eff Art,ATP13A3
2.32E-77,0.718054283,0.559,0.376,3.55E-73,Eff Art,TSC22D1
2.81E-77,0.507039581,0.12,0.036,4.30E-73,Eff Art,TGFB2
3.33E-77,0.615745921,0.257,0.118,5.10E-73,Eff Art,ARID5B
6.43E-76,0.637667221,0.291,0.14,9.85E-72,Eff Art,ASS1
7.63E-72,0.550174372,0.443,0.252,1.17E-67,Eff Art,CA4
1.48E-68,0.600906033,0.316,0.167,2.27E-64,Eff Art,PPA1
1.44E-66,0.699036995,0.356,0.2,2.21E-62,Eff Art,NR4A1
1.29E-65,0.596295317,0.628,0.459,1.98E-61,Eff Art,LMNA
2.39E-61,0.578404217,0.327,0.184,3.65E-57,Eff Art,ADD3
3.00E-60,0.648484042,0.342,0.191,4.59E-56,Eff Art,AQP1
1.11E-59,0.529543435,0.231,0.113,1.71E-55,Eff Art,PLCB1
2.47E-57,0.575657561,0.433,0.275,3.79E-53,Eff Art,MRPL33
7.52E-57,0.53008117,0.474,0.31,1.15E-52,Eff Art,EFNB2
4.66E-55,0.541978795,0.253,0.131,7.13E-51,Eff Art,BEX5
3.07E-53,0.529936981,0.375,0.229,4.71E-49,Eff Art,FOXP1
4.07E-50,0.504330662,0.279,0.155,6.23E-46,Eff Art,NQO1
3.17E-49,0.534085827,0.347,0.214,4.85E-45,Eff Art,CD109
3.83E-48,0.55035904,0.214,0.109,5.86E-44,Eff Art,FUT8
6.62E-48,0.515191556,0.267,0.148,1.01E-43,Eff Art,PDGFD
2.09E-44,0.52949145,0.324,0.201,3.20E-40,Eff Art,DOCK9
2.33E-42,0.533036047,0.207,0.107,3.56E-38,Eff Art,EDN1
9.93E-42,0.546230695,0.214,0.116,1.52E-37,Eff Art,GPIHBP1
5.52E-38,0.518925777,0.508,0.375,8.46E-34,Eff Art,EMP1
6.41E-32,0.897531874,0.276,0.178,9.82E-28,Eff Art,CD320
3.08E-28,0.972450522,0.277,0.179,4.72E-24,Eff Art,IGKC
4.56E-21,0.968082288,0.174,0.106,6.98E-17,Eff Art,IGLC2
0,2.754913834,0.729,0.1,0,DVR,ENPP2
0,2.736720323,0.467,0.025,0,DVR,IGFBP3
0,2.682321676,0.897,0.278,0,DVR,CLDN5
0,2.438249123,0.806,0.189,0,DVR,AQP1
0,2.261162886,0.538,0.024,0,DVR,SCIN
0,2.090097399,0.603,0.073,0,DVR,SERPINE2
0,2.054254424,0.756,0.16,0,DVR,KCTD12
0,1.83485981,0.174,0.006,0,DVR,CCL8
0,1.776462833,0.425,0.035,0,DVR,IGFBP2
0,1.765531919,0.519,0.074,0,DVR,LEPR
0,1.717774843,0.59,0.088,0,DVR,SEMA3G
0,1.649066697,0.362,0.016,0,DVR,MCTP1
0,1.595253622,0.477,0.054,0,DVR,MECOM
0,1.54109293,0.405,0.038,0,DVR,FBLN2
0,1.443979179,0.352,0.021,0,DVR,CD53
0,1.427656464,0.257,0.01,0,DVR,HPGD
0,1.388403873,0.446,0.056,0,DVR,PLLP
0,1.359013522,0.307,0.01,0,DVR,LYPD6B
0,1.298625715,0.355,0.034,0,DVR,CFH
0,1.224116082,0.258,0.015,0,DVR,TMEM178A
0,1.092694688,0.254,0.021,0,DVR,NPNT
0,0.96225411,0.21,0.007,0,DVR,ANKRD29
0,0.674575814,0.147,0.006,0,DVR,LEF1
1.19E-290,0.922226356,0.242,0.02,1.82E-286,DVR,LPCAT2
5.46E-268,0.602084412,0.123,0.005,8.36E-264,DVR,ABCB1
5.87E-262,1.161939998,0.318,0.037,8.98E-258,DVR,ANXA3
3.56E-260,1.563450306,0.42,0.064,5.45E-256,DVR,CXCL12
6.96E-256,0.837318575,0.215,0.018,1.07E-251,DVR,MYO5C
1.02E-254,1.394976476,0.318,0.039,1.57E-250,DVR,EGR3
1.90E-253,2.014232201,0.864,0.337,2.90E-249,DVR,SRGN
1.69E-241,0.988488121,0.267,0.028,2.59E-237,DVR,FBLN5
6.69E-224,1.948710811,0.971,0.736,1.02E-219,DVR,SRP14
1.48E-218,1.119649409,0.342,0.05,2.27E-214,DVR,CGNL1
1.75E-208,1.911791428,0.62,0.176,2.67E-204,DVR,BTG2
4.20E-207,1.958875706,0.674,0.203,6.44E-203,DVR,SLC14A1
3.25E-203,0.904884312,0.283,0.037,4.98E-199,DVR,TM6SF1
8.93E-203,0.688701678,0.147,0.01,1.37E-198,DVR,KCNJ2
5.83E-202,2.236185563,0.583,0.155,8.93E-198,DVR,CYR61
2.03E-200,0.961711736,0.263,0.033,3.11E-196,DVR,COBLL1
1.97E-199,0.862087794,0.212,0.022,3.02E-195,DVR,RSPO3
1.99E-198,1.296888032,0.334,0.052,3.04E-194,DVR,ABI3BP
8.17E-195,0.75398645,0.1,0.005,1.25E-190,DVR,PTGS2
8.98E-194,2.142904588,0.236,0.028,1.38E-189,DVR,GDF15
1.06E-193,2.476880843,0.738,0.278,1.63E-189,DVR,RBP7
1.14E-188,0.963181276,0.208,0.022,1.75E-184,DVR,PTGER4
6.49E-187,1.50410677,0.491,0.113,9.95E-183,DVR,SOX17
8.27E-184,0.724485119,0.181,0.017,1.27E-179,DVR,CELF2
2.61E-179,0.618105635,0.136,0.01,3.99E-175,DVR,HOXD9
1.12E-178,0.703070485,0.163,0.015,1.71E-174,DVR,SPECC1
9.92E-177,1.412736746,0.973,0.679,1.52E-172,DVR,VIM
3.06E-176,0.72743674,0.147,0.012,4.68E-172,DVR,ADRB2
2.20E-175,1.192064621,0.401,0.081,3.36E-171,DVR,ANKRD28
3.04E-175,0.766404834,0.174,0.017,4.65E-171,DVR,APCDD1
3.19E-175,1.084449388,0.342,0.06,4.88E-171,DVR,ADAMTS6
7.08E-173,1.512293367,0.255,0.036,1.08E-168,DVR,C1QTNF3
2.83E-167,0.612619784,0.141,0.012,4.34E-163,DVR,SOX6
2.64E-166,0.992320385,0.299,0.048,4.05E-162,DVR,CCDC3
4.30E-165,1.231614296,0.48,0.115,6.59E-161,DVR,GPIHBP1
2.78E-161,1.195155673,0.456,0.107,4.26E-157,DVR,GJA4
1.59E-159,1.550510075,0.276,0.045,2.43E-155,DVR,TAGLN
5.61E-158,1.643853262,0.947,0.702,8.60E-154,DVR,TM4SF1
2.55E-156,1.324310275,0.297,0.052,3.91E-152,DVR,ARC
1.52E-154,1.263726917,0.751,0.279,2.33E-150,DVR,CAV1
1.23E-150,0.863317601,0.244,0.036,1.88E-146,DVR,SPINT2
1.55E-142,1.07751781,0.404,0.095,2.38E-138,DVR,ARL15
5.68E-141,1.081937921,0.292,0.054,8.70E-137,DVR,TPM2
9.63E-141,1.225879603,0.504,0.142,1.47E-136,DVR,THSD7A
1.52E-138,0.585305479,0.118,0.01,2.33E-134,DVR,NTRK2
3.86E-134,1.281306133,0.297,0.058,5.92E-130,DVR,FMO2
1.76E-133,1.289816966,0.973,0.815,2.70E-129,DVR,TIMP3
2.63E-130,1.282953879,0.624,0.223,4.03E-126,DVR,PPP1R14A
5.09E-128,0.818015219,0.252,0.044,7.79E-124,DVR,EPS8
2.15E-119,0.587022975,0.184,0.026,3.29E-115,DVR,TSPAN2
3.77E-119,1.38417201,0.237,0.043,5.78E-115,DVR,CD83
5.95E-119,0.777182529,0.226,0.039,9.12E-115,DVR,MSX1
1.17E-118,1.117006915,0.423,0.118,1.79E-114,DVR,PDCD4
7.65E-117,0.896142189,0.145,0.017,1.17E-112,DVR,EGR2
8.19E-117,0.941255389,0.318,0.072,1.25E-112,DVR,HSPA2
1.07E-116,1.080927014,0.405,0.109,1.64E-112,DVR,OCIAD2
3.99E-115,1.014893968,0.528,0.17,6.12E-111,DVR,AIF1L
4.85E-111,0.62787494,0.152,0.02,7.43E-107,DVR,AQP7
9.91E-111,0.9352831,0.405,0.112,1.52E-106,DVR,JAG1
1.15E-110,1.092972458,0.457,0.139,1.76E-106,DVR,PNP
1.05E-108,0.761997811,0.157,0.021,1.60E-104,DVR,HOPX
3.63E-108,1.159841008,0.593,0.228,5.57E-104,DVR,PALMD
6.14E-108,1.115016876,0.425,0.125,9.40E-104,DVR,MYL9
4.54E-106,1.109419957,0.418,0.122,6.95E-102,DVR,FGL2
1.01E-104,1.592139593,0.383,0.108,1.55E-100,DVR,EDN1
2.09E-102,0.680165902,0.221,0.042,3.21E-98,DVR,AFAP1L2
3.32E-102,0.802744324,0.372,0.099,5.09E-98,DVR,JAG2
3.62E-102,1.429285605,0.732,0.357,5.55E-98,DVR,SAT1
8.33E-102,1.2018707,0.795,0.439,1.28E-97,DVR,EGR1
2.14E-101,1.065141168,0.441,0.133,3.28E-97,DVR,NNMT
8.52E-101,1.010002593,0.714,0.325,1.30E-96,DVR,BCAM
1.18E-98,0.832950002,0.194,0.034,1.81E-94,DVR,NOV
3.52E-98,0.828506934,0.26,0.057,5.39E-94,DVR,THSD4
9.05E-96,0.623727513,0.136,0.018,1.39E-91,DVR,ADM5
3.14E-94,1.010465686,0.399,0.121,4.82E-90,DVR,ARID5A
2.79E-92,0.757200919,0.275,0.065,4.27E-88,DVR,EXOC6
1.38E-88,1.196936443,0.646,0.288,2.12E-84,DVR,CDKN1A
1.04E-87,0.89041006,0.323,0.089,1.60E-83,DVR,RNF144B
1.21E-87,1.103387927,0.679,0.313,1.86E-83,DVR,FAM107A
1.73E-86,0.556362847,0.178,0.032,2.65E-82,DVR,GLIPR2
4.41E-86,0.663384342,0.239,0.054,6.76E-82,DVR,PLCG2
2.88E-85,1.360084041,0.396,0.128,4.41E-81,DVR,CXCL2
1.73E-84,0.866988727,0.393,0.123,2.65E-80,DVR,MDK
2.86E-84,0.668767472,0.207,0.043,4.37E-80,DVR,CSGALNACT1
3.87E-84,0.689848136,0.289,0.074,5.92E-80,DVR,VEGFC
1.29E-83,0.541038701,0.174,0.032,1.97E-79,DVR,MAP2
1.68E-80,0.554235123,0.163,0.029,2.57E-76,DVR,MMP2
9.41E-80,1.040182446,0.906,0.674,1.44E-75,DVR,JUNB
6.50E-79,1.04542848,0.853,0.585,9.96E-75,DVR,IER2
6.28E-77,0.541806245,0.152,0.027,9.62E-73,DVR,LSR
5.47E-76,0.906025894,0.632,0.297,8.38E-72,DVR,CYB5R3
3.77E-75,0.58479019,0.267,0.069,5.77E-71,DVR,ELN
5.21E-74,0.563405118,0.989,0.947,7.98E-70,DVR,PTMA
9.10E-74,0.551781189,0.241,0.059,1.39E-69,DVR,ABLIM1
3.31E-73,0.909354473,0.449,0.17,5.06E-69,DVR,PPA1
5.00E-73,0.775682661,0.359,0.114,7.66E-69,DVR,CLDN15
1.60E-72,0.86258225,0.952,0.902,2.45E-68,DVR,FTH1
1.65E-72,0.725176542,0.278,0.077,2.52E-68,DVR,STK38L
5.50E-71,1.337601028,0.132,0.022,8.42E-67,DVR,CXCL1
7.38E-71,0.6304043,0.149,0.027,1.13E-66,DVR,HEY1
3.51E-70,0.554079353,0.199,0.045,5.38E-66,DVR,EGFL8
4.65E-70,0.693875887,0.258,0.069,7.12E-66,DVR,SYNJ2
5.61E-69,1.015374751,0.352,0.12,8.60E-65,DVR,MAFF
9.00E-69,0.917506804,0.405,0.149,1.38E-64,DVR,DST
9.94E-69,0.814665976,0.226,0.057,1.52E-64,DVR,ADAMTS9
4.66E-68,0.741933416,0.291,0.087,7.14E-64,DVR,KCNN3
7.26E-68,0.820603715,0.365,0.122,1.11E-63,DVR,MCAM
1.38E-67,0.996288997,0.869,0.638,2.11E-63,DVR,FOS
3.26E-67,0.616650065,0.21,0.051,5.00E-63,DVR,PPARG
6.06E-66,0.767067983,0.273,0.08,9.28E-62,DVR,SHROOM1
1.85E-63,1.113964049,0.477,0.208,2.84E-59,DVR,ADAMTS1
5.31E-63,0.874483537,0.905,0.667,8.13E-59,DVR,HSPB1
6.44E-63,1.057319271,0.543,0.253,9.87E-59,DVR,ATF3
3.04E-61,0.813497493,0.262,0.079,4.65E-57,DVR,ABL2
3.71E-61,0.585021882,0.215,0.056,5.68E-57,DVR,MYOF
5.91E-60,0.755882795,0.36,0.132,9.05E-56,DVR,RPS6KA2
9.53E-60,0.763475994,0.465,0.193,1.46E-55,DVR,CRIP1
1.19E-59,0.604646367,0.254,0.075,1.83E-55,DVR,SYT11
3.65E-59,0.678539952,0.155,0.033,5.59E-55,DVR,CD36
1.00E-58,0.600125968,0.273,0.084,1.54E-54,DVR,LTBP4
2.60E-58,0.582321363,0.25,0.074,3.98E-54,DVR,F11R
4.01E-57,0.873790295,0.884,0.651,6.14E-53,DVR,ZFP36
2.04E-56,0.589181638,0.31,0.103,3.13E-52,DVR,GJA5
4.54E-56,0.693668836,0.342,0.124,6.96E-52,DVR,ATP13A3
3.48E-54,0.924607162,0.669,0.377,5.33E-50,DVR,EMP1
1.82E-53,0.943946415,0.236,0.071,2.79E-49,DVR,THBS1
2.55E-53,0.613245975,0.359,0.136,3.91E-49,DVR,NUDT14
3.70E-53,0.98736976,0.447,0.204,5.66E-49,DVR,NR4A1
6.02E-53,1.236066801,0.42,0.184,9.22E-49,DVR,CCL2
1.86E-52,0.890265749,0.659,0.36,2.84E-48,DVR,IL32
5.27E-52,0.632404285,0.241,0.075,8.07E-48,DVR,CREM
8.46E-52,0.852171302,0.614,0.337,1.30E-47,DVR,MIDN
1.22E-51,0.789466069,0.25,0.082,1.87E-47,DVR,GADD45A
5.64E-51,0.893748174,0.504,0.25,8.63E-47,DVR,LGALS3
6.38E-51,0.735801566,0.383,0.157,9.78E-47,DVR,DLL4
1.31E-50,0.638864683,0.32,0.117,2.01E-46,DVR,ASRGL1
1.31E-49,0.892291212,0.746,0.477,2.01E-45,DVR,FOSB
2.01E-49,0.735384541,0.727,0.441,3.07E-45,DVR,MYH9
3.13E-49,0.671959635,0.296,0.106,4.79E-45,DVR,MAST4
1.05E-48,0.717495104,0.355,0.143,1.60E-44,DVR,ARPC5L
1.70E-48,0.724582032,0.302,0.109,2.61E-44,DVR,HES4
1.75E-48,1.116435002,0.292,0.108,2.68E-44,DVR,DDIT3
2.77E-48,0.700818611,0.921,0.788,4.25E-44,DVR,ACTG1
1.23E-46,0.648744052,0.334,0.132,1.88E-42,DVR,CRYBG3
1.44E-46,0.73771163,0.423,0.187,2.20E-42,DVR,SNHG8
2.03E-46,0.666304884,0.312,0.119,3.12E-42,DVR,PEPD
2.10E-46,0.628167208,0.359,0.144,3.22E-42,DVR,ASS1
2.15E-46,0.670990553,0.528,0.26,3.29E-42,DVR,LMCD1
3.10E-46,0.981783558,0.294,0.109,4.74E-42,DVR,CRYAB
5.22E-46,0.964291158,0.556,0.298,7.99E-42,DVR,DNAJB1
7.25E-46,0.954215635,0.137,0.033,1.11E-41,DVR,CXCL3
8.72E-46,0.517606937,0.192,0.056,1.34E-41,DVR,HIP1R
2.62E-45,0.571457763,0.906,0.677,4.02E-41,DVR,A2M
4.25E-45,0.735242683,0.662,0.381,6.51E-41,DVR,TSC22D1
6.48E-45,0.556059104,0.937,0.831,9.93E-41,DVR,H3F3B
9.51E-44,0.860280338,0.649,0.387,1.46E-39,DVR,GADD45B
9.56E-44,0.605095798,0.149,0.038,1.46E-39,DVR,PIM1
3.04E-43,0.614397494,0.477,0.228,4.65E-39,DVR,FEZ2
1.24E-42,0.709662511,0.357,0.152,1.89E-38,DVR,ARRDC3
1.61E-42,0.783856345,0.273,0.102,2.47E-38,DVR,C2CD4B
9.41E-42,0.729605028,0.853,0.65,1.44E-37,DVR,JUN
2.00E-41,0.695395884,0.123,0.029,3.06E-37,DVR,RBKS
3.22E-41,0.711414613,0.362,0.158,4.93E-37,DVR,RGS3
1.49E-40,0.77325434,0.228,0.08,2.28E-36,DVR,RCAN1
1.72E-40,0.517341408,0.229,0.079,2.63E-36,DVR,ACACB
3.33E-40,0.66701468,0.467,0.234,5.10E-36,DVR,PIK3R3
6.15E-40,0.725877408,0.394,0.182,9.43E-36,DVR,INSR
7.29E-40,0.746380224,0.611,0.361,1.12E-35,DVR,SERTAD1
1.10E-39,0.571401674,0.189,0.06,1.69E-35,DVR,EVL
1.47E-39,0.615147097,0.777,0.523,2.25E-35,DVR,STOM
3.86E-39,0.534496652,0.189,0.06,5.91E-35,DVR,MAP3K8
4.05E-39,0.564800338,0.446,0.215,6.20E-35,DVR,CYSTM1
7.10E-39,0.53663398,0.995,0.986,1.09E-34,DVR,TMSB10
1.87E-38,0.519423657,0.199,0.066,2.86E-34,DVR,FILIP1L
1.93E-38,0.534764787,0.173,0.053,2.96E-34,DVR,HBEGF
2.58E-38,0.616518524,0.433,0.212,3.96E-34,DVR,MTUS1
6.95E-38,0.741488818,0.305,0.128,1.06E-33,DVR,VMP1
1.14E-37,0.61551523,0.682,0.417,1.75E-33,DVR,PTTG1IP
1.74E-37,0.653629839,0.73,0.487,2.66E-33,DVR,BTG1
3.06E-37,0.68210251,0.565,0.319,4.69E-33,DVR,S100A4
1.94E-36,0.619516118,0.53,0.286,2.96E-32,DVR,NFKBIZ
8.35E-36,0.628465261,0.357,0.164,1.28E-31,DVR,TNFRSF10D
1.07E-35,0.667223455,0.687,0.436,1.64E-31,DVR,KLF4
1.88E-35,0.761927507,0.763,0.538,2.88E-31,DVR,RHOB
2.36E-35,0.625456579,0.604,0.36,3.61E-31,DVR,CCNL1
2.76E-35,0.572103365,0.632,0.384,4.23E-31,DVR,YBX3
3.46E-35,0.567939165,0.325,0.143,5.30E-31,DVR,DUSP11
1.37E-34,0.57933239,0.751,0.505,2.10E-30,DVR,SOCS3
2.36E-34,0.585520109,0.299,0.129,3.61E-30,DVR,LEPROTL1
3.56E-34,0.764849382,0.611,0.386,5.45E-30,DVR,UTRN
4.23E-34,0.833481101,0.649,0.413,6.48E-30,DVR,PPP1R15A
2.64E-33,0.571919812,0.536,0.303,4.04E-29,DVR,APOLD1
4.05E-33,0.57149881,0.352,0.166,6.21E-29,DVR,STX12
2.39E-32,0.714619295,0.685,0.464,3.66E-28,DVR,LMNA
2.05E-31,0.810566232,0.318,0.148,3.14E-27,DVR,IER3
6.69E-31,0.505398843,0.281,0.122,1.02E-26,DVR,ARID5B
7.52E-31,0.572981668,0.528,0.302,1.15E-26,DVR,TUBB4B
8.58E-31,0.517815538,0.637,0.395,1.31E-26,DVR,ACTN4
1.35E-30,0.580160123,0.635,0.402,2.06E-26,DVR,FN1
1.62E-30,0.50141284,0.372,0.182,2.49E-26,DVR,POLE4
2.37E-30,0.564490962,0.583,0.354,3.63E-26,DVR,CTNNB1
3.00E-29,0.57250846,0.367,0.183,4.60E-25,DVR,MYADM
3.87E-29,0.535360216,0.69,0.455,5.92E-25,DVR,ICAM2
4.68E-29,0.527073279,0.381,0.195,7.17E-25,DVR,PKIG
6.10E-29,0.517477194,0.523,0.307,9.34E-25,DVR,CD46
1.77E-28,0.61667103,0.617,0.396,2.71E-24,DVR,CALD1
1.83E-28,0.570072036,0.848,0.699,2.81E-24,DVR,HSP90AA1
1.97E-28,0.623471784,0.288,0.133,3.01E-24,DVR,HSPH1
3.25E-28,0.616244301,0.535,0.312,4.98E-24,DVR,HSPA1B
4.07E-28,0.533700033,0.553,0.332,6.23E-24,DVR,ATP1A1
1.44E-27,0.557376057,0.425,0.233,2.21E-23,DVR,ATP1B3
1.99E-27,0.530498642,0.391,0.206,3.05E-23,DVR,JAM2
3.65E-27,0.613572035,0.614,0.401,5.60E-23,DVR,CLEC14A
3.80E-27,0.654635925,0.575,0.367,5.82E-23,DVR,IRF1
6.78E-26,0.537670343,0.415,0.232,1.04E-21,DVR,NEDD9
2.46E-25,0.586454377,0.236,0.105,3.76E-21,DVR,BAG3
3.41E-25,0.560512374,0.212,0.09,5.23E-21,DVR,INSIG1
6.86E-23,0.610845243,0.283,0.14,1.05E-18,DVR,CTGF
1.30E-22,0.515708716,0.598,0.387,1.99E-18,DVR,SQSTM1
1.93E-22,0.505791195,0.607,0.406,2.96E-18,DVR,UACA
3.14E-22,0.557970802,0.309,0.16,4.80E-18,DVR,KDM6B
5.41E-22,0.566347153,0.236,0.111,8.29E-18,DVR,ARL5B
2.33E-20,0.587797601,0.207,0.095,3.57E-16,DVR,ITIH5
2.94E-20,0.517896321,0.477,0.296,4.50E-16,DVR,SERPINH1
2.00E-19,0.501267924,0.637,0.448,3.06E-15,DVR,DNAJA1
4.87E-18,0.520886483,0.491,0.327,7.46E-14,DVR,ICAM1
2.27E-164,1.76700997,0.508,0.115,3.48E-160,AVR,COL3A1
1.27E-163,1.225296994,0.215,0.023,1.94E-159,AVR,GDF3
5.63E-122,1.240493731,0.23,0.033,8.63E-118,AVR,RANBP3L
6.68E-105,1.497998871,0.659,0.277,1.02E-100,AVR,TFPI
2.07E-96,1.319679392,0.303,0.067,3.17E-92,AVR,EDIL3
2.23E-86,1.371003451,0.25,0.051,3.42E-82,AVR,VCAN
1.25E-75,1.253172042,0.703,0.379,1.92E-71,AVR,MARCKS
7.65E-73,1.237275781,0.445,0.16,1.17E-68,AVR,GPM6A
3.86E-72,1.315281929,0.329,0.095,5.91E-68,AVR,NR2F1
1.66E-67,1.385519397,0.404,0.143,2.55E-63,AVR,TFF3
3.65E-65,1.026344394,0.197,0.04,5.59E-61,AVR,RELN
6.16E-64,1.210787843,0.354,0.115,9.44E-60,AVR,CLDN15
6.84E-57,0.889365139,0.945,0.764,1.05E-52,AVR,IGFBP7
6.35E-55,1.149505424,0.311,0.104,9.73E-51,AVR,PROCR
2.34E-53,1.138438771,0.236,0.066,3.58E-49,AVR,TLL1
6.68E-53,1.033071223,0.27,0.082,1.02E-48,AVR,SEMA3D
1.83E-51,1.314927202,0.431,0.183,2.81E-47,AVR,CLU
2.06E-48,0.717538897,0.86,0.607,3.16E-44,AVR,PLAT
4.80E-47,0.825628966,0.13,0.026,7.35E-43,AVR,ISLR
5.44E-46,0.826826899,0.134,0.027,8.33E-42,AVR,TNFRSF11B
1.78E-42,0.846428222,0.856,0.755,2.73E-38,AVR,IGFBP4
2.08E-42,0.734709657,0.886,0.678,3.18E-38,AVR,PLVAP
4.48E-41,1.032416225,0.199,0.058,6.87E-37,AVR,PTGIS
2.51E-38,0.965463548,0.699,0.504,3.84E-34,AVR,FAM167B
1.56E-37,0.989135241,0.53,0.306,2.39E-33,AVR,NR2F2
2.25E-37,1.126658635,0.307,0.127,3.45E-33,AVR,MPZL2
1.83E-32,0.638770802,0.102,0.022,2.80E-28,AVR,COL6A3
3.10E-32,0.919091261,0.228,0.084,4.74E-28,AVR,TPD52L1
3.48E-31,0.970340245,0.61,0.403,5.33E-27,AVR,FN1
9.92E-31,0.708307096,0.104,0.023,1.52E-26,AVR,SNCA
3.48E-29,0.703869468,0.114,0.029,5.33E-25,AVR,G0S2
1.90E-28,0.698466114,0.136,0.039,2.91E-24,AVR,SESN3
1.99E-28,0.599148281,0.839,0.745,3.05E-24,AVR,CD59
1.12E-26,0.968011585,0.506,0.329,1.72E-22,AVR,RBP5
5.08E-26,0.902539049,0.295,0.136,7.78E-22,AVR,NNMT
9.19E-26,0.810230418,0.565,0.39,1.41E-21,AVR,PMP22
9.57E-26,0.692761167,0.829,0.775,1.47E-21,AVR,CD9
1.38E-25,1.013965985,0.346,0.184,2.12E-21,AVR,HIF1A
2.39E-25,0.86304075,0.252,0.111,3.66E-21,AVR,ACTN1
4.83E-22,0.715413695,0.343,0.177,7.40E-18,AVR,VCAM1
9.67E-22,0.694988944,0.565,0.402,1.48E-17,AVR,PRCP
1.29E-21,0.684728894,0.165,0.061,1.98E-17,AVR,SLC2A1
2.39E-21,0.664600296,0.12,0.038,3.66E-17,AVR,GFRA1
6.00E-20,0.870358618,0.352,0.206,9.19E-16,AVR,STAB1
9.52E-20,0.652711989,0.118,0.039,1.46E-15,AVR,TMTC2
1.08E-19,0.845047429,0.488,0.321,1.66E-15,AVR,S100A4
1.78E-18,0.781469075,0.307,0.17,2.73E-14,AVR,FAM84B
2.07E-18,0.778873506,0.252,0.124,3.17E-14,AVR,FABP5
1.75E-17,0.757651755,0.346,0.209,2.68E-13,AVR,DUSP23
2.88E-17,0.774614674,0.301,0.169,4.41E-13,AVR,ATP1B1
1.12E-16,0.68775549,0.232,0.116,1.71E-12,AVR,NUPR1
1.84E-16,0.730903742,0.181,0.082,2.82E-12,AVR,C1QTNF1
2.68E-16,0.664624193,0.622,0.483,4.10E-12,AVR,DNASE1L3
3.97E-16,0.600322696,0.35,0.2,6.08E-12,AVR,ACKR1
6.59E-16,0.671842852,0.163,0.07,1.01E-11,AVR,EPB41L3
1.03E-15,0.689667697,0.126,0.048,1.58E-11,AVR,ANGPT2
1.90E-15,0.689079477,0.451,0.321,2.90E-11,AVR,TGM2
3.05E-15,0.805976898,0.402,0.279,4.67E-11,AVR,NFAT5
5.75E-15,0.619240095,0.185,0.089,8.80E-11,AVR,GALNT1
2.65E-14,0.617368933,0.161,0.074,4.06E-10,AVR,LGR4
7.38E-14,0.653326226,0.185,0.091,1.13E-09,AVR,SMIM3
1.45E-13,0.647608194,0.179,0.088,2.22E-09,AVR,MFGE8
3.07E-13,0.624763058,0.205,0.108,4.71E-09,AVR,SFRP1
1.11E-12,0.52861055,0.583,0.471,1.70E-08,AVR,CST3
3.54E-12,0.717460013,0.264,0.163,5.42E-08,AVR,QSOX1
6.49E-12,0.653768783,0.313,0.209,9.94E-08,AVR,HTRA1
9.41E-12,0.581605368,0.128,0.057,1.44E-07,AVR,LHX6
2.06E-11,0.644069413,0.262,0.16,3.15E-07,AVR,SELP
2.31E-11,0.545129847,0.163,0.083,3.54E-07,AVR,ODC1
3.00E-11,0.511965541,0.104,0.043,4.59E-07,AVR,NR2F1-AS1
5.27E-11,0.699070751,0.262,0.167,8.07E-07,AVR,Sep-06
7.62E-11,0.620673323,0.293,0.191,1.17E-06,AVR,TCN2
8.23E-11,0.509485359,0.134,0.064,1.26E-06,AVR,INO80C
1.59E-10,0.554628205,0.187,0.102,2.44E-06,AVR,TFPI2
1.90E-10,0.599447568,0.423,0.298,2.91E-06,AVR,HLA-DRB5
2.65E-10,0.562964074,0.329,0.225,4.05E-06,AVR,IRX3
7.98E-10,0.564393137,0.236,0.146,1.22E-05,AVR,THSD7A
8.72E-10,0.566783568,0.329,0.232,1.34E-05,AVR,TMEM255B
1.99E-09,0.5889507,0.388,0.307,3.05E-05,AVR,ZNF385D
6.56E-09,0.592906392,0.226,0.143,0.000100491,AVR,SLC40A1
8.51E-09,0.568516665,0.144,0.078,0.000130335,AVR,FLRT2
1.27E-08,0.533688767,0.14,0.075,0.000194046,AVR,GGT5
1.55E-08,0.641583582,0.179,0.107,0.000237988,AVR,CFI
2.43E-08,0.566447071,0.169,0.098,0.000372219,AVR,PTPRE
3.27E-08,0.595975578,0.341,0.259,0.000500076,AVR,SNCG
5.55E-08,0.604595413,0.232,0.154,0.000849396,AVR,ARRDC3
5.91E-08,0.526442936,0.175,0.105,0.000905582,AVR,DOC2B
1.16E-07,0.56219202,0.215,0.142,0.00177905,AVR,ENDOD1
2.45E-07,0.507117997,0.341,0.263,0.003751562,AVR,TGFBR3
6.44E-07,0.589019466,0.303,0.235,0.009865091,AVR,ATP1B3
4.40E-06,0.535790516,0.116,0.067,0.067458327,AVR,PMAIP1
7.01E-06,0.565651773,0.28,0.215,0.107294235,AVR,FLNB
8.78E-06,0.762214155,0.272,0.208,0.134427772,AVR,AKR1B1
9.46E-06,0.561266067,0.222,0.158,0.144962866,AVR,SOX4
0.000102085,0.574125505,0.116,0.073,1,AVR,LYVE1
0.000496178,0.54345195,0.142,0.098,1,AVR,CCL23
