# Supplementary material for: Microvascular aberrations found in human polycystic kidneys are an early feature in a Pkd1 mutant mouse model
Source: Dis Model Mech. 2025 Apr 28;18(4):dmm052024. doi: 10.1242/dmm.052024 (PMC12067086; doi:10.1242/dmm.052024)
Supplement: Table S2. List of differentially expressed genes within the snRNA-seq atlas of ADPKD kidney endothelial cells. [file dmm-18-052024-TableS2.xlsx]

## Sheet: Table S2
,p_val,avg_log2FC,pct.1,pct.2,p_val_adj,cluster,gene
PDE3A,6.82E-208,2.820467587,0.849,0.295,1.91E-203,Artery,PDE3A
ELN,3.69E-207,2.745659064,0.656,0.126,1.03E-202,Artery,ELN
KIAA1549L,4.77E-198,2.191104407,0.441,0.037,1.33E-193,Artery,KIAA1549L
NKAIN2,4.81E-151,1.835110618,0.643,0.149,1.34E-146,Artery,NKAIN2
SULF1,1.11E-146,2.103147176,0.771,0.282,3.11E-142,Artery,SULF1
AL136441.1,1.59E-122,2.015499163,0.355,0.046,4.44E-118,Artery,AL136441.1
FBLN5,2.01E-117,1.565012893,0.495,0.109,5.62E-113,Artery,FBLN5
ST8SIA6,2.94E-104,1.476449556,0.342,0.052,8.23E-100,Artery,ST8SIA6
ARL15,1.06E-102,1.1770742,0.991,0.888,2.97E-98,Artery,ARL15
ATP2A3,2.70E-99,1.588639572,0.441,0.101,7.55E-95,Artery,ATP2A3
WNT5B,2.35E-98,1.46506174,0.358,0.063,6.59E-94,Artery,WNT5B
EXOC6,6.32E-97,1.692030909,0.806,0.417,1.77E-92,Artery,EXOC6
NOS1,2.43E-95,1.240476271,0.281,0.037,6.79E-91,Artery,NOS1
DKK2,3.67E-91,1.763943005,0.355,0.068,1.03E-86,Artery,DKK2
ITPR2,4.68E-87,1.381214674,0.878,0.599,1.31E-82,Artery,ITPR2
COL8A1,1.97E-86,1.830490474,0.645,0.277,5.51E-82,Artery,COL8A1
ITSN2,1.14E-83,1.409682753,0.794,0.481,3.19E-79,Artery,ITSN2
GJA5,9.77E-81,1.286798485,0.45,0.124,2.73E-76,Artery,GJA5
PLPP1,1.15E-80,1.147011288,0.973,0.805,3.22E-76,Artery,PLPP1
TANC2,2.71E-80,1.414461411,0.833,0.573,7.57E-76,Artery,TANC2
TSPAN2,8.03E-77,1.033371414,0.303,0.056,2.25E-72,Artery,TSPAN2
CPAMD8,8.75E-75,1.4480857,0.464,0.151,2.45E-70,Artery,CPAMD8
LTBP4,1.81E-74,1.249674355,0.346,0.08,5.07E-70,Artery,LTBP4
ABI3BP,5.75E-74,1.347579194,0.599,0.251,1.61E-69,Artery,ABI3BP
MECOM,5.43E-72,0.892055992,0.982,0.851,1.52E-67,Artery,MECOM
EXT1,2.84E-70,1.427072519,0.887,0.725,7.95E-66,Artery,EXT1
SH3RF2,9.33E-70,1.162374254,0.308,0.065,2.61E-65,Artery,SH3RF2
SRGN,5.88E-68,1.355596646,0.353,0.09,1.64E-63,Artery,SRGN
PLCB4,6.80E-68,1.031285012,0.833,0.467,1.90E-63,Artery,PLCB4
LYPD6B,1.54E-63,1.358527726,0.385,0.113,4.31E-59,Artery,LYPD6B
ADAMTS6,8.49E-63,1.154921956,0.62,0.276,2.37E-58,Artery,ADAMTS6
ALCAM,9.84E-63,1.624703228,0.532,0.228,2.75E-58,Artery,ALCAM
FBLIM1,1.17E-62,1.135255058,0.348,0.093,3.27E-58,Artery,FBLIM1
ELMO1,5.93E-61,0.959259511,0.91,0.724,1.66E-56,Artery,ELMO1
CFAP54,2.69E-60,1.175378696,0.432,0.143,7.53E-56,Artery,CFAP54
DEPP1,3.95E-60,1.180002719,0.41,0.134,1.11E-55,Artery,DEPP1
JAG1,2.58E-59,1.442390186,0.487,0.199,7.21E-55,Artery,JAG1
CDC42BPA,2.01E-57,0.998576275,0.866,0.673,5.62E-53,Artery,CDC42BPA
AP002989.1,3.36E-57,1.443137701,0.357,0.108,9.38E-53,Artery,AP002989.1
CDH13,9.06E-57,1.355699513,0.661,0.363,2.53E-52,Artery,CDH13
PDZD2,7.53E-56,1.118233597,0.652,0.347,2.10E-51,Artery,PDZD2
RNF144B,3.31E-53,1.305100671,0.595,0.297,9.26E-49,Artery,RNF144B
FGF2,8.14E-52,1.101195929,0.358,0.115,2.28E-47,Artery,FGF2
MAP2,7.68E-51,1.152911869,0.475,0.198,2.15E-46,Artery,MAP2
DOCK9,6.36E-50,0.907906147,0.841,0.619,1.78E-45,Artery,DOCK9
PTPRG,9.55E-50,0.701352419,0.986,0.924,2.67E-45,Artery,PTPRG
GFOD1,1.19E-48,1.029727143,0.627,0.333,3.33E-44,Artery,GFOD1
SETBP1,2.72E-48,1.106211192,0.751,0.492,7.62E-44,Artery,SETBP1
PTPRJ,9.23E-48,1.237735251,0.615,0.336,2.58E-43,Artery,PTPRJ
VEGFC,2.30E-47,0.965603846,0.602,0.293,6.43E-43,Artery,VEGFC
PTGIS,2.66E-47,1.060291199,0.292,0.084,7.45E-43,Artery,PTGIS
ITPR1,3.67E-47,1.08040138,0.667,0.386,1.03E-42,Artery,ITPR1
DCLK1,2.11E-45,0.973256915,0.294,0.087,5.90E-41,Artery,DCLK1
SERPINE2,2.25E-45,0.89163204,0.294,0.087,6.28E-41,Artery,SERPINE2
ARGLU1,2.27E-44,1.073940718,0.783,0.574,6.36E-40,Artery,ARGLU1
LYST,3.44E-43,1.00122882,0.566,0.301,9.63E-39,Artery,LYST
KIF13B,1.86E-42,1.098739233,0.611,0.355,5.19E-38,Artery,KIF13B
MAP4,8.54E-42,0.91832307,0.805,0.621,2.39E-37,Artery,MAP4
CARMIL1,2.22E-41,0.985943393,0.676,0.429,6.22E-37,Artery,CARMIL1
SMAD6,2.77E-41,0.888430254,0.425,0.172,7.74E-37,Artery,SMAD6
UTRN,3.90E-41,0.637788752,0.962,0.853,1.09E-36,Artery,UTRN
CTTNBP2NL,1.01E-40,0.933881653,0.609,0.336,2.82E-36,Artery,CTTNBP2NL
GIPC2,1.08E-40,0.932390269,0.337,0.122,3.02E-36,Artery,GIPC2
CXCL2,5.21E-40,1.033490549,0.262,0.079,1.46E-35,Artery,CXCL2
CTDSPL,4.12E-39,1.007219322,0.466,0.225,1.15E-34,Artery,CTDSPL
PCSK5,6.46E-37,1.104671367,0.634,0.402,1.81E-32,Artery,PCSK5
TGM2,1.48E-36,0.855490767,0.373,0.151,4.15E-32,Artery,TGM2
SYNJ2,3.31E-36,0.839352708,0.439,0.194,9.26E-32,Artery,SYNJ2
FN1,9.11E-36,1.037657516,0.561,0.3,2.55E-31,Artery,FN1
PRKX,2.91E-35,0.82975926,0.437,0.205,8.13E-31,Artery,PRKX
PLD1,3.80E-35,0.945020884,0.43,0.199,1.06E-30,Artery,PLD1
PLXNA2,4.81E-35,0.880584813,0.663,0.42,1.34E-30,Artery,PLXNA2
AC004889.1,8.17E-35,0.826398085,0.312,0.118,2.29E-30,Artery,AC004889.1
SOX5,1.69E-34,0.657469282,0.781,0.531,4.73E-30,Artery,SOX5
DST,2.05E-34,0.711334837,0.803,0.579,5.73E-30,Artery,DST
IL33,2.14E-34,0.830490951,0.271,0.09,6.00E-30,Artery,IL33
HMCN1,4.56E-34,1.06703231,0.349,0.146,1.27E-29,Artery,HMCN1
DISC1FP1,8.25E-34,0.86504427,0.265,0.089,2.31E-29,Artery,DISC1FP1
PTPRM,1.69E-33,0.560102331,0.987,0.949,4.72E-29,Artery,PTPRM
FLNB,2.05E-33,0.749839958,0.722,0.481,5.75E-29,Artery,FLNB
MYOF,3.24E-33,0.70609668,0.595,0.336,9.07E-29,Artery,MYOF
FAM155A,1.13E-32,0.80897276,0.688,0.436,3.17E-28,Artery,FAM155A
BMP6,1.68E-32,1.400618535,0.355,0.158,4.71E-28,Artery,BMP6
PRDM16,1.71E-32,0.799191287,0.362,0.151,4.78E-28,Artery,PRDM16
ABR,1.16E-31,0.853611639,0.595,0.366,3.25E-27,Artery,ABR
PTPN14,1.31E-31,0.777169775,0.744,0.536,3.67E-27,Artery,PTPN14
WNT2B,2.01E-31,0.87413397,0.444,0.218,5.62E-27,Artery,WNT2B
TSC22D3,3.83E-31,1.018069482,0.317,0.133,1.07E-26,Artery,TSC22D3
MEIS2,2.30E-30,0.633211344,0.901,0.763,6.44E-26,Artery,MEIS2
ACACB,3.12E-30,0.793280231,0.552,0.316,8.73E-26,Artery,ACACB
LINC00639,8.57E-30,0.85210134,0.251,0.086,2.40E-25,Artery,LINC00639
NAV2,9.45E-30,0.807866884,0.627,0.402,2.64E-25,Artery,NAV2
FKBP5,1.57E-29,0.764002354,0.692,0.447,4.40E-25,Artery,FKBP5
PDZRN3,2.47E-29,1.12668281,0.36,0.166,6.92E-25,Artery,PDZRN3
PIK3C2B,2.87E-29,0.800894188,0.457,0.236,8.03E-25,Artery,PIK3C2B
MSRB3,7.53E-29,0.770297563,0.496,0.278,2.10E-24,Artery,MSRB3
TFPI,5.57E-28,0.789915807,0.48,0.26,1.56E-23,Artery,TFPI
MEG3,1.68E-27,0.684897019,0.357,0.163,4.70E-23,Artery,MEG3
SMURF2,2.92E-27,0.889540004,0.645,0.443,8.18E-23,Artery,SMURF2
ENPP2,8.43E-27,0.862711368,0.435,0.224,2.36E-22,Artery,ENPP2
ADD1,3.56E-26,0.74069857,0.575,0.363,9.96E-22,Artery,ADD1
MAST4,1.35E-25,0.759319919,0.796,0.613,3.77E-21,Artery,MAST4
SLC4A4,1.28E-24,1.014643828,0.441,0.248,3.58E-20,Artery,SLC4A4
LDLRAD4,2.06E-24,0.81917142,0.776,0.619,5.77E-20,Artery,LDLRAD4
RIPOR2,7.69E-24,0.811576708,0.348,0.169,2.15E-19,Artery,RIPOR2
GMDS,3.30E-23,0.605708489,0.751,0.548,9.22E-19,Artery,GMDS
THSD7A,4.70E-23,0.56241825,0.849,0.676,1.31E-18,Artery,THSD7A
SH3BP4,6.40E-23,0.680481761,0.292,0.13,1.79E-18,Artery,SH3BP4
PLCG2,6.59E-23,0.647180129,0.532,0.32,1.84E-18,Artery,PLCG2
MCTP1,7.59E-23,0.258902912,0.618,0.36,2.12E-18,Artery,MCTP1
PECAM1,8.01E-23,0.593955822,0.771,0.583,2.24E-18,Artery,PECAM1
TMTC1,8.84E-23,0.763893268,0.744,0.561,2.47E-18,Artery,TMTC1
FAM189A1,1.05E-22,0.756894857,0.362,0.181,2.94E-18,Artery,FAM189A1
CSRNP1,1.49E-22,0.722464624,0.283,0.128,4.16E-18,Artery,CSRNP1
CALD1,1.90E-22,0.604490102,0.803,0.657,5.33E-18,Artery,CALD1
TCF7L1,2.73E-22,0.744609458,0.606,0.405,7.63E-18,Artery,TCF7L1
ABLIM1,3.56E-22,0.511691694,0.789,0.614,9.97E-18,Artery,ABLIM1
SLC25A13,4.12E-22,0.66197516,0.536,0.332,1.15E-17,Artery,SLC25A13
CFH,1.81E-21,0.518936891,0.337,0.16,5.07E-17,Artery,CFH
EFNB2,2.23E-21,0.81636454,0.495,0.306,6.23E-17,Artery,EFNB2
CDK14,3.00E-21,0.640144106,0.636,0.455,8.40E-17,Artery,CDK14
TLE1,3.40E-21,0.660798282,0.362,0.189,9.50E-17,Artery,TLE1
TTC7A,4.64E-21,0.675232949,0.258,0.113,1.30E-16,Artery,TTC7A
MYRIP,6.76E-21,0.622624774,0.45,0.249,1.89E-16,Artery,MYRIP
SPTAN1,1.42E-20,0.611183998,0.478,0.29,3.98E-16,Artery,SPTAN1
TTC28,1.61E-20,0.498460797,0.898,0.795,4.49E-16,Artery,TTC28
TEAD1,2.13E-20,0.55545275,0.765,0.608,5.95E-16,Artery,TEAD1
RYR3,3.06E-20,0.663242645,0.287,0.134,8.56E-16,Artery,RYR3
PTPRB,4.85E-20,0.506899827,0.803,0.626,1.36E-15,Artery,PTPRB
FCHSD2,8.36E-20,0.586739551,0.808,0.668,2.34E-15,Artery,FCHSD2
BACH2,1.85E-19,0.759394174,0.532,0.359,5.16E-15,Artery,BACH2
TC2N,4.56E-19,0.623299099,0.285,0.136,1.28E-14,Artery,TC2N
MRTFB,4.82E-19,0.522314855,0.636,0.433,1.35E-14,Artery,MRTFB
TSPAN9,5.99E-19,0.624919528,0.625,0.436,1.67E-14,Artery,TSPAN9
ADAMTS1,8.87E-19,0.772530456,0.495,0.317,2.48E-14,Artery,ADAMTS1
SYNPO,1.17E-18,0.634359219,0.305,0.152,3.27E-14,Artery,SYNPO
PDGFD,1.59E-18,0.621630972,0.514,0.333,4.43E-14,Artery,PDGFD
SH3RF1,1.77E-18,0.595714469,0.652,0.471,4.95E-14,Artery,SH3RF1
EVA1C,1.96E-18,0.552479597,0.713,0.529,5.48E-14,Artery,EVA1C
AAK1,2.30E-18,0.630593072,0.627,0.462,6.42E-14,Artery,AAK1
PDCD4,2.53E-18,0.575869553,0.364,0.198,7.08E-14,Artery,PDCD4
WSB1,3.13E-18,0.5127563,0.808,0.651,8.75E-14,Artery,WSB1
ABCC4,7.98E-18,0.581468577,0.59,0.404,2.23E-13,Artery,ABCC4
MEG8,9.17E-18,0.596953039,0.326,0.172,2.56E-13,Artery,MEG8
EFNA5,7.14E-17,0.538450302,0.703,0.533,2.00E-12,Artery,EFNA5
CHSY1,9.20E-17,0.654805707,0.548,0.374,2.57E-12,Artery,CHSY1
LIMCH1,1.06E-16,0.452242865,0.882,0.745,2.97E-12,Artery,LIMCH1
CRIM1,1.09E-16,0.670989244,0.783,0.686,3.05E-12,Artery,CRIM1
NOTCH4,3.66E-16,0.535592923,0.566,0.375,1.02E-11,Artery,NOTCH4
DDX60L,4.25E-16,0.440251695,0.305,0.158,1.19E-11,Artery,DDX60L
ROR1,5.87E-16,0.885093545,0.353,0.206,1.64E-11,Artery,ROR1
SPECC1,1.07E-15,0.556342409,0.278,0.142,2.99E-11,Artery,SPECC1
SLC25A29,1.08E-15,0.358325962,0.256,0.124,3.02E-11,Artery,SLC25A29
ENTPD1,1.41E-15,0.511792232,0.477,0.307,3.94E-11,Artery,ENTPD1
CCDC3,1.59E-15,0.499228791,0.341,0.19,4.45E-11,Artery,CCDC3
KIAA0355,1.59E-15,0.557013956,0.611,0.453,4.45E-11,Artery,KIAA0355
TM4SF1,2.38E-15,0.74052994,0.353,0.209,6.66E-11,Artery,TM4SF1
GAB2,2.84E-15,0.601619447,0.441,0.283,7.95E-11,Artery,GAB2
DENND3,3.02E-15,0.580785368,0.339,0.193,8.44E-11,Artery,DENND3
CD58,3.65E-15,0.529683459,0.303,0.166,1.02E-10,Artery,CD58
KLF12,4.73E-15,0.486346596,0.609,0.446,1.32E-10,Artery,KLF12
NKTR,7.34E-15,0.481994222,0.701,0.559,2.05E-10,Artery,NKTR
TMEM164,8.23E-15,0.614384064,0.26,0.133,2.30E-10,Artery,TMEM164
TACC1,1.59E-14,0.310767408,0.857,0.724,4.44E-10,Artery,TACC1
LIMA1,2.06E-14,0.521225049,0.625,0.471,5.77E-10,Artery,LIMA1
NUDT4,2.31E-14,0.46020864,0.283,0.151,6.47E-10,Artery,NUDT4
HPCAL1,2.38E-14,0.641075358,0.412,0.266,6.67E-10,Artery,HPCAL1
CC2D2B,2.88E-14,0.500316956,0.281,0.148,8.05E-10,Artery,CC2D2B
STK24,3.23E-14,0.525658992,0.525,0.361,9.03E-10,Artery,STK24
HIP1R,3.48E-14,0.491835145,0.253,0.129,9.73E-10,Artery,HIP1R
PPP1R16B,3.82E-14,0.578353952,0.441,0.291,1.07E-09,Artery,PPP1R16B
PREX2,3.98E-14,0.52205893,0.674,0.525,1.11E-09,Artery,PREX2
ARHGAP17,6.76E-14,0.495567269,0.396,0.244,1.89E-09,Artery,ARHGAP17
PLSCR4,1.12E-13,0.623659787,0.405,0.256,3.14E-09,Artery,PLSCR4
TLN2,1.22E-13,0.442807624,0.4,0.245,3.41E-09,Artery,TLN2
PACSIN2,1.26E-13,0.544808175,0.461,0.305,3.53E-09,Artery,PACSIN2
SLC45A4,1.45E-13,0.782384108,0.301,0.172,4.06E-09,Artery,SLC45A4
ARHGAP26,1.52E-13,0.417629682,0.846,0.753,4.25E-09,Artery,ARHGAP26
TMEM233,1.64E-13,0.616408812,0.281,0.153,4.58E-09,Artery,TMEM233
ERC1,1.83E-13,0.428738766,0.799,0.692,5.13E-09,Artery,ERC1
ZBTB16,1.99E-13,0.370493585,0.754,0.583,5.55E-09,Artery,ZBTB16
ARAP3,2.15E-13,0.493289696,0.418,0.265,6.01E-09,Artery,ARAP3
MGP,2.25E-13,0.775442176,0.339,0.212,6.29E-09,Artery,MGP
GALNT10,4.06E-13,0.46313247,0.378,0.227,1.14E-08,Artery,GALNT10
RUNX1T1,5.20E-13,0.610091623,0.437,0.295,1.45E-08,Artery,RUNX1T1
FNIP2,5.39E-13,0.529043492,0.64,0.499,1.51E-08,Artery,FNIP2
MGAT4A,9.11E-13,0.528106108,0.473,0.322,2.55E-08,Artery,MGAT4A
RGS3,1.16E-12,0.471589849,0.283,0.158,3.26E-08,Artery,RGS3
NOD1,1.40E-12,0.49407014,0.319,0.187,3.91E-08,Artery,NOD1
MBNL1,1.41E-12,0.463619458,0.849,0.766,3.93E-08,Artery,MBNL1
EPHA4,2.74E-12,0.471880285,0.425,0.276,7.65E-08,Artery,EPHA4
PARVB,2.79E-12,0.438717937,0.362,0.221,7.82E-08,Artery,PARVB
NUAK1,2.88E-12,0.456589355,0.344,0.205,8.04E-08,Artery,NUAK1
NOS1AP,3.47E-12,0.457183444,0.48,0.326,9.70E-08,Artery,NOS1AP
ADIPOR2,3.67E-12,0.503430475,0.416,0.275,1.03E-07,Artery,ADIPOR2
BCR,3.72E-12,0.520807622,0.498,0.341,1.04E-07,Artery,BCR
FBN1,4.58E-12,0.496221914,0.437,0.287,1.28E-07,Artery,FBN1
FOXP1,5.23E-12,0.370622504,0.844,0.718,1.46E-07,Artery,FOXP1
ULK4,6.31E-12,0.392094756,0.579,0.422,1.76E-07,Artery,ULK4
PALMD,7.01E-12,0.400904549,0.489,0.329,1.96E-07,Artery,PALMD
WWTR1,1.05E-11,0.407032489,0.857,0.75,2.94E-07,Artery,WWTR1
RBMS3,1.17E-11,0.422858594,0.891,0.847,3.28E-07,Artery,RBMS3
HIF3A,1.18E-11,0.425533616,0.364,0.227,3.31E-07,Artery,HIF3A
ITPR3,1.28E-11,0.32232521,0.269,0.147,3.59E-07,Artery,ITPR3
CFLAR,1.30E-11,0.396084858,0.67,0.523,3.64E-07,Artery,CFLAR
RPS6KA5,1.89E-11,0.53175751,0.303,0.186,5.30E-07,Artery,RPS6KA5
FGD4,1.95E-11,0.510408738,0.651,0.519,5.46E-07,Artery,FGD4
ITGA5,2.47E-11,0.43452421,0.416,0.27,6.91E-07,Artery,ITGA5
CGNL1,3.15E-11,0.478477674,0.448,0.307,8.81E-07,Artery,CGNL1
IFI44L,3.92E-11,0.376997462,0.251,0.139,1.10E-06,Artery,IFI44L
KCNQ1OT1,4.80E-11,0.496003471,0.394,0.256,1.34E-06,Artery,KCNQ1OT1
CNTNAP3B,5.62E-11,0.429065826,0.428,0.282,1.57E-06,Artery,CNTNAP3B
PLXDC2,8.46E-11,0.387075934,0.832,0.732,2.37E-06,Artery,PLXDC2
NEDD9,1.04E-10,0.380869027,0.681,0.536,2.90E-06,Artery,NEDD9
PTK2,1.48E-10,0.287062031,0.882,0.797,4.15E-06,Artery,PTK2
NFIA,1.67E-10,0.431450885,0.787,0.704,4.67E-06,Artery,NFIA
HRH1,1.86E-10,0.567112878,0.265,0.16,5.19E-06,Artery,HRH1
PARVA,1.86E-10,0.335375738,0.392,0.254,5.21E-06,Artery,PARVA
EXOC6B,2.19E-10,0.394920125,0.776,0.641,6.14E-06,Artery,EXOC6B
STOM,2.61E-10,0.452288036,0.471,0.331,7.29E-06,Artery,STOM
MIR4435-2HG,2.65E-10,0.449403822,0.378,0.244,7.40E-06,Artery,MIR4435-2HG
PVT1,2.86E-10,0.352159662,0.324,0.202,8.01E-06,Artery,PVT1
MPPED2,3.33E-10,0.402984815,0.455,0.314,9.30E-06,Artery,MPPED2
NEBL,3.56E-10,0.488497232,0.446,0.318,9.95E-06,Artery,NEBL
ARHGEF28,4.10E-10,0.344017815,0.539,0.387,1.15E-05,Artery,ARHGEF28
EGFR,5.11E-10,0.451867723,0.344,0.227,1.43E-05,Artery,EGFR
IGF1R,5.15E-10,0.518270749,0.72,0.612,1.44E-05,Artery,IGF1R
ANKRD36,5.25E-10,0.429672363,0.473,0.335,1.47E-05,Artery,ANKRD36
OTUD7B,6.08E-10,0.332865738,0.263,0.152,1.70E-05,Artery,OTUD7B
PKD2,7.91E-10,0.407547922,0.52,0.381,2.21E-05,Artery,PKD2
TSPAN7,8.02E-10,0.373413798,0.308,0.189,2.24E-05,Artery,TSPAN7
LRP6,9.77E-10,0.401670336,0.419,0.291,2.73E-05,Artery,LRP6
MYO9B,1.13E-09,0.374138814,0.407,0.276,3.17E-05,Artery,MYO9B
ANKRD36B,1.14E-09,0.392480812,0.278,0.166,3.19E-05,Artery,ANKRD36B
TMEM181,1.43E-09,0.468192917,0.28,0.17,3.99E-05,Artery,TMEM181
HEG1,1.90E-09,0.333967926,0.561,0.422,5.32E-05,Artery,HEG1
FOXN2,3.20E-09,0.330544057,0.254,0.152,8.95E-05,Artery,FOXN2
CUBN,3.59E-09,0.545422688,0.391,0.272,0.000100429,Artery,CUBN
USP6NL,3.61E-09,0.341868715,0.364,0.24,0.00010106,Artery,USP6NL
IFNAR2,4.57E-09,0.353562869,0.401,0.277,0.000127808,Artery,IFNAR2
CHIC2,4.76E-09,0.517522312,0.457,0.332,0.000133055,Artery,CHIC2
MAMLD1,5.44E-09,0.483168445,0.278,0.173,0.000152265,Artery,MAMLD1
MTHFD1L,6.08E-09,0.449023464,0.505,0.377,0.000170149,Artery,MTHFD1L
LIMS2,7.85E-09,0.320968197,0.423,0.288,0.000219686,Artery,LIMS2
CASD1,9.74E-09,0.391352771,0.285,0.179,0.000272378,Artery,CASD1
HIP1,1.03E-08,0.404711974,0.656,0.539,0.000289314,Artery,HIP1
COL5A2,1.06E-08,0.35564109,0.296,0.188,0.000296922,Artery,COL5A2
CCND3,1.19E-08,0.450863681,0.419,0.295,0.000331541,Artery,CCND3
ADAM17,1.51E-08,0.294178183,0.427,0.297,0.000423419,Artery,ADAM17
MIRLET7BHG,1.91E-08,0.396092323,0.306,0.201,0.000532915,Artery,MIRLET7BHG
PPM1D,2.63E-08,0.466210891,0.308,0.203,0.000734806,Artery,PPM1D
XAF1,2.64E-08,0.359258434,0.423,0.305,0.000738103,Artery,XAF1
KCNN3,2.80E-08,0.378595596,0.283,0.179,0.000783725,Artery,KCNN3
DUSP1,3.44E-08,0.513124917,0.396,0.294,0.000961572,Artery,DUSP1
GRASP,3.68E-08,0.422112232,0.389,0.271,0.001030364,Artery,GRASP
WLS,3.99E-08,0.34340895,0.289,0.185,0.001116895,Artery,WLS
MTUS1,4.06E-08,0.444647706,0.527,0.413,0.00113577,Artery,MTUS1
ID1,4.24E-08,0.306619823,0.251,0.153,0.001186124,Artery,ID1
PACS2,4.43E-08,0.412357215,0.283,0.183,0.001238378,Artery,PACS2
HDGFL3,4.43E-08,0.370620671,0.371,0.257,0.001238726,Artery,HDGFL3
IFNGR1,5.13E-08,0.35609135,0.278,0.177,0.001436056,Artery,IFNGR1
RAPGEF1,5.28E-08,0.251039209,0.651,0.518,0.001476298,Artery,RAPGEF1
WWC2,5.76E-08,0.286932293,0.59,0.466,0.001611241,Artery,WWC2
CWC27,5.91E-08,0.482246372,0.349,0.246,0.001653851,Artery,CWC27
CREB5,6.07E-08,0.378621751,0.473,0.353,0.001697121,Artery,CREB5
RAB11FIP3,6.69E-08,0.367552609,0.4,0.279,0.001872451,Artery,RAB11FIP3
USP48,9.09E-08,0.298796838,0.362,0.245,0.002541493,Artery,USP48
ARID5A,9.61E-08,0.422796014,0.283,0.186,0.002687788,Artery,ARID5A
CYTOR,1.14E-07,0.359239479,0.272,0.175,0.00318329,Artery,CYTOR
EVI5,1.14E-07,0.272193144,0.543,0.422,0.003185842,Artery,EVI5
TBC1D1,1.15E-07,0.278468778,0.618,0.475,0.003208472,Artery,TBC1D1
COBLL1,1.26E-07,0.276103057,0.704,0.607,0.003516055,Artery,COBLL1
RPGR,1.49E-07,0.368302668,0.409,0.294,0.004176424,Artery,RPGR
IRAK3,1.84E-07,0.315839581,0.455,0.335,0.005142301,Artery,IRAK3
ERGIC1,1.87E-07,0.325149675,0.294,0.195,0.005232043,Artery,ERGIC1
TOM1L2,2.19E-07,0.299208628,0.294,0.193,0.006120664,Artery,TOM1L2
CEP85L,2.76E-07,0.342498753,0.339,0.234,0.007718428,Artery,CEP85L
CYTH3,2.80E-07,0.425461818,0.314,0.219,0.007820413,Artery,CYTH3
ABL2,3.06E-07,0.337828398,0.484,0.363,0.008558418,Artery,ABL2
JADE1,3.37E-07,0.268708092,0.33,0.225,0.009432677,Artery,JADE1
GMDS-DT,3.51E-07,0.304842812,0.643,0.541,0.009816467,Artery,GMDS-DT
AHCTF1,4.65E-07,0.339605811,0.348,0.246,0.01301173,Artery,AHCTF1
CABLES1,4.92E-07,0.532073003,0.263,0.175,0.013749779,Artery,CABLES1
CD46,6.33E-07,0.277279425,0.453,0.34,0.017699266,Artery,CD46
EPB41L2,8.30E-07,0.286076275,0.484,0.368,0.023225425,Artery,EPB41L2
AKAP13,1.04E-06,0.253840509,0.839,0.756,0.029015312,Artery,AKAP13
NEK7,1.06E-06,0.312520776,0.545,0.431,0.029621276,Artery,NEK7
THRB,1.13E-06,0.333821289,0.414,0.309,0.031520181,Artery,THRB
DPH6,1.18E-06,0.430339774,0.516,0.412,0.03313409,Artery,DPH6
RPS6KA2,1.28E-06,0.377394195,0.513,0.404,0.03573063,Artery,RPS6KA2
PHACTR2,1.32E-06,0.340549301,0.471,0.367,0.036992785,Artery,PHACTR2
DOP1A,1.59E-06,0.265578623,0.384,0.272,0.044561967,Artery,DOP1A
TRAK1,1.78E-06,0.286888806,0.452,0.338,0.04969266,Artery,TRAK1
TOX,2.09E-06,0.26765835,0.373,0.268,0.058332216,Artery,TOX
SMAD2,2.14E-06,0.392522882,0.529,0.424,0.059878874,Artery,SMAD2
ATXN7L1,2.47E-06,0.254870345,0.385,0.28,0.068989929,Artery,ATXN7L1
CHN1,3.25E-06,0.305008931,0.384,0.277,0.090803435,Artery,CHN1
WBP1L,3.33E-06,0.257109171,0.287,0.196,0.093101528,Artery,WBP1L
CAMK2D,3.34E-06,0.27648506,0.597,0.472,0.093477935,Artery,CAMK2D
FEZ2,3.76E-06,0.296897936,0.312,0.219,0.105181558,Artery,FEZ2
SH2D3C,3.99E-06,0.323172101,0.341,0.244,0.111677135,Artery,SH2D3C
CPT1A,4.09E-06,0.267412798,0.251,0.168,0.114319281,Artery,CPT1A
NLRP1,4.40E-06,0.309135775,0.36,0.257,0.123023133,Artery,NLRP1
FGGY,4.69E-06,0.252922615,0.375,0.274,0.131168258,Artery,FGGY
NCOR2,4.99E-06,0.287715834,0.382,0.284,0.139465082,Artery,NCOR2
SERPINE1,5.08E-06,0.874541905,0.28,0.201,0.142024513,Artery,SERPINE1
RABGAP1,5.29E-06,0.272222034,0.527,0.417,0.147887935,Artery,RABGAP1
PRSS23,5.48E-06,0.268546524,0.33,0.234,0.15335549,Artery,PRSS23
CCDC85A,5.51E-06,0.331252255,0.276,0.19,0.154187162,Artery,CCDC85A
NCKAP1,6.20E-06,0.262335336,0.548,0.447,0.173361965,Artery,NCKAP1
ELOVL5,7.29E-06,0.333596347,0.382,0.284,0.203781931,Artery,ELOVL5
CDH5,8.00E-06,0.317356081,0.297,0.21,0.223818024,Artery,CDH5
AHCYL2,8.07E-06,0.268926599,0.439,0.334,0.225708731,Artery,AHCYL2
AOPEP,1.04E-05,0.337673945,0.747,0.681,0.290600531,Artery,AOPEP
CCDC88A,1.11E-05,0.291555494,0.321,0.232,0.310786018,Artery,CCDC88A
NMD3,1.11E-05,0.288034728,0.265,0.185,0.311132809,Artery,NMD3
FNBP1,1.35E-05,0.253993609,0.471,0.373,0.377725613,Artery,FNBP1
PALLD,1.44E-05,0.300142054,0.486,0.382,0.403907183,Artery,PALLD
RFTN1,1.59E-05,0.266255546,0.398,0.304,0.445077741,Artery,RFTN1
RNF115,1.81E-05,0.331619206,0.482,0.391,0.505196682,Artery,RNF115
TNRC18,2.00E-05,0.267605746,0.375,0.284,0.559947222,Artery,TNRC18
RAPGEF5,2.06E-05,0.346252341,0.625,0.524,0.577247598,Artery,RAPGEF5
PIK3R3,2.09E-05,0.268663682,0.67,0.578,0.58486121,Artery,PIK3R3
DDAH1,2.59E-05,0.312438703,0.457,0.359,0.725730836,Artery,DDAH1
EXOC2,3.38E-05,0.320251409,0.341,0.255,0.944564675,Artery,EXOC2
EPB41L3,3.48E-05,0.322337136,0.353,0.268,0.974624975,Artery,EPB41L3
CTNNA1,3.82E-05,0.258713431,0.706,0.613,1,Artery,CTNNA1
PCMTD1,3.85E-05,0.279897663,0.443,0.35,1,Artery,PCMTD1
STAU2,4.42E-05,0.258233724,0.593,0.476,1,Artery,STAU2
PPP1R9A,4.73E-05,0.256956929,0.47,0.382,1,Artery,PPP1R9A
TSC22D2,6.37E-05,0.256799609,0.527,0.424,1,Artery,TSC22D2
SWAP70,7.14E-05,0.355014776,0.55,0.466,1,Artery,SWAP70
ENG,7.34E-05,0.416642889,0.457,0.373,1,Artery,ENG
XKR6,7.73E-05,0.253683436,0.335,0.252,1,Artery,XKR6
STK38L,0.000128715,0.486260454,0.376,0.296,1,Artery,STK38L
EEPD1,0.000138227,0.295870175,0.251,0.18,1,Artery,EEPD1
LTBP1,0.000319197,0.330586483,0.296,0.224,1,Artery,LTBP1
NASP,0.000423066,0.329138371,0.258,0.194,1,Artery,NASP
ACSL3,0.000919551,0.299494974,0.292,0.225,1,Artery,ACSL3
MET,0.001231749,0.260437069,0.461,0.379,1,Artery,MET
SAMD12,0.001250091,0.308187972,0.5,0.425,1,Artery,SAMD12
SSBP2,0.001448856,0.262960253,0.575,0.509,1,Artery,SSBP2
ATP1A1,0.002266562,0.355930877,0.477,0.429,1,Artery,ATP1A1
PPP1CB,0.003224032,0.250163864,0.498,0.426,1,Artery,PPP1CB
ACSM2A,0.004245793,0.342062545,0.26,0.209,1,Artery,ACSM2A
THSD4,0.008354432,0.290593375,0.434,0.374,1,Artery,THSD4
SSUH2,1.04E-141,1.714434893,0.324,0.009,2.92E-137,Aff/Eff Art,SSUH2
C12orf56,3.78E-123,1.614235541,0.294,0.009,1.06E-118,Aff/Eff Art,C12orf56
ADAMTS61,2.80E-61,2.717738033,0.86,0.307,7.83E-57,Aff/Eff Art,ADAMTS6
SLC6A6,2.55E-55,1.823590896,0.522,0.1,7.15E-51,Aff/Eff Art,SLC6A6
CHRM3,1.05E-41,2.166951811,0.809,0.35,2.95E-37,Aff/Eff Art,CHRM3
AP002989.11,7.29E-27,2.038595272,0.441,0.134,2.04E-22,Aff/Eff Art,AP002989.1
SOX51,5.14E-26,1.519654085,0.838,0.558,1.44E-21,Aff/Eff Art,SOX5
CCDC31,2.71E-25,1.185578563,0.566,0.199,7.58E-21,Aff/Eff Art,CCDC3
SGCD,1.48E-24,2.302716313,0.397,0.119,4.15E-20,Aff/Eff Art,SGCD
FUT8,1.91E-24,1.605145291,0.706,0.376,5.35E-20,Aff/Eff Art,FUT8
KCNN31,1.58E-23,1.180050756,0.515,0.182,4.41E-19,Aff/Eff Art,KCNN3
PCDH15,1.89E-20,2.335093519,0.279,0.073,5.30E-16,Aff/Eff Art,PCDH15
TIMP3,1.93E-20,1.518351854,0.846,0.645,5.39E-16,Aff/Eff Art,TIMP3
EBF1,6.95E-19,1.292681222,0.787,0.52,1.94E-14,Aff/Eff Art,EBF1
THSD41,4.62E-17,1.44691062,0.662,0.372,1.29E-12,Aff/Eff Art,THSD4
ABI3BP1,9.25E-17,1.708982046,0.566,0.293,2.59E-12,Aff/Eff Art,ABI3BP
SLC12A2,2.67E-15,1.168751009,0.404,0.155,7.46E-11,Aff/Eff Art,SLC12A2
MAP21,4.30E-15,1.148469397,0.493,0.229,1.20E-10,Aff/Eff Art,MAP2
ATP13A3,5.08E-15,1.305077299,0.699,0.441,1.42E-10,Aff/Eff Art,ATP13A3
PLCB1,6.62E-15,0.868491972,0.978,0.809,1.85E-10,Aff/Eff Art,PLCB1
UTRN1,2.90E-14,0.805159496,0.934,0.866,8.12E-10,Aff/Eff Art,UTRN
SYN3,2.20E-13,1.180033641,0.404,0.173,6.15E-09,Aff/Eff Art,SYN3
PDGFD1,2.63E-13,1.145377959,0.618,0.35,7.36E-09,Aff/Eff Art,PDGFD
CD109,2.74E-13,1.006922157,0.5,0.242,7.66E-09,Aff/Eff Art,CD109
PDGFB,4.43E-13,0.966777603,0.338,0.127,1.24E-08,Aff/Eff Art,PDGFB
ERC11,3.86E-12,0.822774514,0.875,0.701,1.08E-07,Aff/Eff Art,ERC1
FGF12,1.10E-11,1.301051431,0.265,0.094,3.09E-07,Aff/Eff Art,FGF12
PLPP11,1.87E-11,0.658593819,0.978,0.824,5.23E-07,Aff/Eff Art,PLPP1
CD34,2.26E-11,0.853816942,0.368,0.159,6.32E-07,Aff/Eff Art,CD34
KLF121,5.71E-11,0.888869649,0.676,0.462,1.60E-06,Aff/Eff Art,KLF12
CXCL12,1.38E-10,0.832082433,0.25,0.09,3.86E-06,Aff/Eff Art,CXCL12
PRDM161,1.75E-10,0.793771402,0.39,0.175,4.89E-06,Aff/Eff Art,PRDM16
ADGRL4,1.96E-10,0.969765682,0.691,0.485,5.47E-06,Aff/Eff Art,ADGRL4
MPPED21,5.76E-10,0.737685029,0.566,0.326,1.61E-05,Aff/Eff Art,MPPED2
SORBS2,7.29E-10,0.874780258,0.75,0.544,2.04E-05,Aff/Eff Art,SORBS2
ELOVL7,7.46E-10,0.809509859,0.39,0.186,2.09E-05,Aff/Eff Art,ELOVL7
EXOC6B1,7.98E-10,0.747499118,0.838,0.654,2.23E-05,Aff/Eff Art,EXOC6B
ITPR31,1.50E-09,0.745274792,0.346,0.158,4.21E-05,Aff/Eff Art,ITPR3
CCDC88C,2.01E-09,0.715367903,0.272,0.108,5.63E-05,Aff/Eff Art,CCDC88C
VEGFC1,2.22E-09,0.747713542,0.566,0.33,6.22E-05,Aff/Eff Art,VEGFC
FRY,7.80E-09,0.864399334,0.618,0.407,0.000218295,Aff/Eff Art,FRY
SPECC11,1.17E-08,0.787964122,0.331,0.156,0.000325876,Aff/Eff Art,SPECC1
CDH131,1.33E-08,0.841152568,0.596,0.4,0.000372537,Aff/Eff Art,CDH13
RDX,1.94E-08,0.665857523,0.566,0.369,0.00054361,Aff/Eff Art,RDX
KLF2,2.56E-08,0.666257592,0.559,0.341,0.000716659,Aff/Eff Art,KLF2
CAMK2D1,4.45E-08,0.552185668,0.691,0.483,0.001245435,Aff/Eff Art,CAMK2D
ADGRF5,7.50E-08,0.631396681,0.691,0.479,0.002098181,Aff/Eff Art,ADGRF5
MEIS21,8.11E-08,0.628524945,0.89,0.779,0.002269217,Aff/Eff Art,MEIS2
AFF3,8.11E-08,1.296446846,0.346,0.186,0.002269609,Aff/Eff Art,AFF3
SERPINE21,8.30E-08,0.457833917,0.265,0.112,0.00232083,Aff/Eff Art,SERPINE2
STK38L1,9.72E-08,0.761805131,0.507,0.3,0.002717359,Aff/Eff Art,STK38L
SCML1,2.03E-07,0.548845909,0.301,0.141,0.005664423,Aff/Eff Art,SCML1
SPEF2,2.10E-07,0.770306839,0.265,0.124,0.005863433,Aff/Eff Art,SPEF2
FBXO34,2.55E-07,0.664606269,0.478,0.291,0.007140117,Aff/Eff Art,FBXO34
IQGAP2,2.80E-07,0.758097508,0.368,0.195,0.007820582,Aff/Eff Art,IQGAP2
DST1,3.24E-07,0.666064416,0.75,0.607,0.009060403,Aff/Eff Art,DST
SPEN,3.66E-07,0.667425905,0.463,0.285,0.010241461,Aff/Eff Art,SPEN
NEBL1,3.67E-07,1.01943281,0.515,0.33,0.01027476,Aff/Eff Art,NEBL
AQP1,4.35E-07,0.554592852,0.353,0.177,0.012162689,Aff/Eff Art,AQP1
SOX6,4.66E-07,0.828381121,0.64,0.479,0.013047406,Aff/Eff Art,SOX6
CDC14B,5.52E-07,0.62329938,0.39,0.219,0.015438353,Aff/Eff Art,CDC14B
TRAK11,6.11E-07,0.803338143,0.529,0.348,0.017081869,Aff/Eff Art,TRAK1
PLCL1,8.39E-07,0.859358176,0.713,0.52,0.023474557,Aff/Eff Art,PLCL1
ITPKB,8.41E-07,0.701210901,0.353,0.189,0.023535915,Aff/Eff Art,ITPKB
AIF1L,9.65E-07,0.64425816,0.346,0.185,0.027003216,Aff/Eff Art,AIF1L
CD581,1.24E-06,0.660092182,0.338,0.181,0.034711727,Aff/Eff Art,CD58
ITGA9,2.56E-06,0.633463807,0.537,0.353,0.071561386,Aff/Eff Art,ITGA9
TMTC11,3.01E-06,0.427850079,0.757,0.582,0.084204377,Aff/Eff Art,TMTC1
GAB21,3.02E-06,0.675715553,0.463,0.301,0.084607534,Aff/Eff Art,GAB2
PODXL,4.94E-06,0.591667994,0.566,0.418,0.138125101,Aff/Eff Art,PODXL
FGFR1OP2,5.65E-06,0.42824233,0.265,0.129,0.158146286,Aff/Eff Art,FGFR1OP2
NUMB,5.70E-06,0.565449669,0.706,0.575,0.1595121,Aff/Eff Art,NUMB
ANK3,6.33E-06,1.194271752,0.706,0.568,0.177113332,Aff/Eff Art,ANK3
CCSER2,6.57E-06,0.472810067,0.574,0.374,0.183735234,Aff/Eff Art,CCSER2
ARL151,7.57E-06,0.29646971,0.956,0.901,0.211693431,Aff/Eff Art,ARL15
A2M,8.48E-06,0.458659178,0.5,0.315,0.237134223,Aff/Eff Art,A2M
CYTH31,9.46E-06,0.67215764,0.382,0.228,0.264506408,Aff/Eff Art,CYTH3
EXOC61,1.13E-05,0.570541375,0.625,0.469,0.317256575,Aff/Eff Art,EXOC6
SOS1,1.15E-05,0.498293523,0.618,0.45,0.320475712,Aff/Eff Art,SOS1
TBL1X,1.24E-05,0.705177503,0.478,0.32,0.346011844,Aff/Eff Art,TBL1X
LMCD1,1.38E-05,0.58987114,0.537,0.35,0.385787598,Aff/Eff Art,LMCD1
SP100,1.47E-05,0.645288316,0.61,0.451,0.411538274,Aff/Eff Art,SP100
STIM1,1.64E-05,0.480032157,0.426,0.263,0.458130718,Aff/Eff Art,STIM1
TCF12,1.76E-05,0.495730106,0.868,0.81,0.491719458,Aff/Eff Art,TCF12
SLC16A9,2.04E-05,0.674218829,0.257,0.133,0.570571378,Aff/Eff Art,SLC16A9
NPAS2,2.08E-05,0.526923457,0.294,0.159,0.583110462,Aff/Eff Art,NPAS2
CACNA1C,2.35E-05,0.609848402,0.603,0.454,0.656640397,Aff/Eff Art,CACNA1C
ABR1,2.72E-05,0.552783941,0.544,0.394,0.760755948,Aff/Eff Art,ABR
CGNL11,2.81E-05,0.611521736,0.493,0.322,0.785641442,Aff/Eff Art,CGNL1
CORO1C,3.11E-05,0.363142348,0.309,0.169,0.86954511,Aff/Eff Art,CORO1C
PREX1,5.17E-05,0.683643438,0.434,0.286,1,Aff/Eff Art,PREX1
FNBP11,5.19E-05,0.474622906,0.544,0.382,1,Aff/Eff Art,FNBP1
ABLIM11,5.20E-05,0.35435443,0.801,0.633,1,Aff/Eff Art,ABLIM1
ANKRD33B,5.38E-05,0.534915634,0.279,0.153,1,Aff/Eff Art,ANKRD33B
WDFY2,5.93E-05,0.408790057,0.338,0.194,1,Aff/Eff Art,WDFY2
RAPGEF3,6.07E-05,0.590892221,0.316,0.186,1,Aff/Eff Art,RAPGEF3
PELI1,6.46E-05,0.559402433,0.618,0.465,1,Aff/Eff Art,PELI1
ZNF280D,7.62E-05,0.512798774,0.463,0.312,1,Aff/Eff Art,ZNF280D
PRKX1,7.90E-05,0.605467689,0.368,0.234,1,Aff/Eff Art,PRKX
GCNT2,8.01E-05,0.732402441,0.353,0.221,1,Aff/Eff Art,GCNT2
ENG1,8.18E-05,0.406598311,0.537,0.38,1,Aff/Eff Art,ENG
PALMD1,8.24E-05,0.651090575,0.5,0.347,1,Aff/Eff Art,PALMD
ULK41,9.06E-05,0.496096064,0.581,0.44,1,Aff/Eff Art,ULK4
ADD11,9.49E-05,0.520818316,0.544,0.389,1,Aff/Eff Art,ADD1
NAV21,0.000108915,0.388075743,0.596,0.429,1,Aff/Eff Art,NAV2
CLASP2,0.000122647,0.657368581,0.566,0.425,1,Aff/Eff Art,CLASP2
RAPGEF11,0.000160079,0.483611916,0.684,0.532,1,Aff/Eff Art,RAPGEF1
TLN21,0.000190411,0.352261399,0.412,0.263,1,Aff/Eff Art,TLN2
MEF2A,0.000191697,0.398942765,0.801,0.724,1,Aff/Eff Art,MEF2A
XPR1,0.000205616,0.60840923,0.574,0.434,1,Aff/Eff Art,XPR1
PLS3,0.00021986,0.30667562,0.463,0.302,1,Aff/Eff Art,PLS3
PREPL,0.00027047,0.427315489,0.25,0.144,1,Aff/Eff Art,PREPL
ZDHHC20,0.000310191,0.688604059,0.338,0.228,1,Aff/Eff Art,ZDHHC20
LRRK2,0.000315754,0.366947901,0.419,0.28,1,Aff/Eff Art,LRRK2
ASS1,0.000334313,0.435943944,0.25,0.143,1,Aff/Eff Art,ASS1
TFCP2,0.000362322,0.567047564,0.434,0.318,1,Aff/Eff Art,TFCP2
GPHN,0.000386577,0.429827735,0.838,0.705,1,Aff/Eff Art,GPHN
C15orf41,0.000400177,0.514268602,0.324,0.208,1,Aff/Eff Art,C15orf41
FCHSD21,0.000417154,0.360315073,0.787,0.685,1,Aff/Eff Art,FCHSD2
MAP41,0.000419664,0.445104568,0.757,0.644,1,Aff/Eff Art,MAP4
CDH51,0.000442189,0.487642183,0.346,0.218,1,Aff/Eff Art,CDH5
ARHGAP31,0.000469381,0.439434997,0.64,0.515,1,Aff/Eff Art,ARHGAP31
TBC1D11,0.000501323,0.594168799,0.596,0.493,1,Aff/Eff Art,TBC1D1
RBFOX2,0.000519381,0.409319185,0.713,0.604,1,Aff/Eff Art,RBFOX2
TTC19,0.000525666,0.459671865,0.338,0.216,1,Aff/Eff Art,TTC19
RALA,0.000549877,0.58889107,0.287,0.179,1,Aff/Eff Art,RALA
SHPRH,0.000734294,0.333944577,0.434,0.288,1,Aff/Eff Art,SHPRH
PTPRJ1,0.000766688,0.267342553,0.515,0.372,1,Aff/Eff Art,PTPRJ
EPHA41,0.000792701,0.467717157,0.419,0.294,1,Aff/Eff Art,EPHA4
PPM1D1,0.000816799,0.536720143,0.331,0.215,1,Aff/Eff Art,PPM1D
CEP85L1,0.000835868,0.368452084,0.368,0.245,1,Aff/Eff Art,CEP85L
RASGRF2,0.000836713,0.2635356,0.588,0.433,1,Aff/Eff Art,RASGRF2
SHROOM4,0.000889836,0.365837529,0.551,0.411,1,Aff/Eff Art,SHROOM4
ANKRD28,0.000896131,0.381664857,0.581,0.456,1,Aff/Eff Art,ANKRD28
ADCY4,0.001067926,0.428616192,0.368,0.248,1,Aff/Eff Art,ADCY4
TMX3,0.001107338,0.279966154,0.265,0.156,1,Aff/Eff Art,TMX3
CHN11,0.001230414,0.525149073,0.404,0.288,1,Aff/Eff Art,CHN1
ATP8A1,0.001300883,0.586028308,0.346,0.234,1,Aff/Eff Art,ATP8A1
ANKH,0.001373478,0.582534758,0.301,0.201,1,Aff/Eff Art,ANKH
AKAP131,0.001403396,0.382667626,0.838,0.766,1,Aff/Eff Art,AKAP13
DDX46,0.001416464,0.423355128,0.397,0.277,1,Aff/Eff Art,DDX46
MAP1B,0.001430028,0.521640063,0.25,0.151,1,Aff/Eff Art,MAP1B
OGA,0.001685724,0.460650723,0.515,0.407,1,Aff/Eff Art,OGA
NAV1,0.001689278,0.334501264,0.507,0.37,1,Aff/Eff Art,NAV1
UACA,0.001741634,0.466511116,0.676,0.592,1,Aff/Eff Art,UACA
VTI1A,0.001985947,0.34785377,0.684,0.556,1,Aff/Eff Art,VTI1A
AGTPBP1,0.002009405,0.39347557,0.412,0.293,1,Aff/Eff Art,AGTPBP1
WDFY3,0.002091122,0.327796715,0.699,0.613,1,Aff/Eff Art,WDFY3
SPG11,0.002171709,0.388536191,0.412,0.292,1,Aff/Eff Art,SPG11
SLC9A3R2,0.002230591,0.378108265,0.272,0.172,1,Aff/Eff Art,SLC9A3R2
FAM172A,0.002355874,0.343340994,0.64,0.569,1,Aff/Eff Art,FAM172A
RAPGEF2,0.002411043,0.31224131,0.735,0.631,1,Aff/Eff Art,RAPGEF2
RABGAP1L,0.002662543,0.356035578,0.801,0.735,1,Aff/Eff Art,RABGAP1L
ZC3H6,0.002689415,0.362216109,0.257,0.163,1,Aff/Eff Art,ZC3H6
SMARCA2,0.002689582,0.298173308,0.537,0.41,1,Aff/Eff Art,SMARCA2
EXT11,0.002730109,0.316995774,0.757,0.749,1,Aff/Eff Art,EXT1
VIM,0.002792019,0.315012817,0.272,0.17,1,Aff/Eff Art,VIM
ZNF532,0.002897306,0.265927737,0.39,0.271,1,Aff/Eff Art,ZNF532
TNRC6B,0.002923092,0.387918031,0.735,0.643,1,Aff/Eff Art,TNRC6B
RUNX1T11,0.00294508,0.626868019,0.426,0.312,1,Aff/Eff Art,RUNX1T1
DOCK91,0.003003445,0.288930648,0.757,0.648,1,Aff/Eff Art,DOCK9
TIAM2,0.003127879,0.626148378,0.36,0.262,1,Aff/Eff Art,TIAM2
APBB2,0.003161879,0.394395654,0.838,0.779,1,Aff/Eff Art,APBB2
STX7,0.003559571,0.556015562,0.294,0.204,1,Aff/Eff Art,STX7
ZNF438,0.00365134,0.299190266,0.449,0.33,1,Aff/Eff Art,ZNF438
YWHAQ,0.003660915,0.365734147,0.279,0.181,1,Aff/Eff Art,YWHAQ
WNT2B1,0.003822426,0.321897585,0.36,0.248,1,Aff/Eff Art,WNT2B
ZNRF2,0.003944456,0.441867128,0.265,0.173,1,Aff/Eff Art,ZNRF2
UBE3A,0.00404682,0.261537225,0.493,0.363,1,Aff/Eff Art,UBE3A
TNRC6C,0.004217358,0.370271987,0.316,0.218,1,Aff/Eff Art,TNRC6C
IQSEC1,0.004330992,0.274011216,0.287,0.187,1,Aff/Eff Art,IQSEC1
GLUD1,0.004650458,0.684379892,0.272,0.183,1,Aff/Eff Art,GLUD1
FRS2,0.004726206,0.289572743,0.382,0.267,1,Aff/Eff Art,FRS2
OLA1,0.004801501,0.340631071,0.353,0.249,1,Aff/Eff Art,OLA1
GSN,0.004806161,0.388199785,0.426,0.328,1,Aff/Eff Art,GSN
CCNY,0.004815049,0.357277683,0.699,0.612,1,Aff/Eff Art,CCNY
ADK,0.004867488,0.298535714,0.654,0.516,1,Aff/Eff Art,ADK
BABAM2,0.004890911,0.380518804,0.684,0.578,1,Aff/Eff Art,BABAM2
NUP160,0.004927942,0.448182808,0.272,0.178,1,Aff/Eff Art,NUP160
YEATS2,0.004952852,0.438797893,0.294,0.198,1,Aff/Eff Art,YEATS2
ST3GAL3,0.005114022,0.309892955,0.331,0.227,1,Aff/Eff Art,ST3GAL3
MLLT3,0.005485239,0.448721387,0.537,0.452,1,Aff/Eff Art,MLLT3
ATP2C1,0.005641621,0.348960414,0.397,0.299,1,Aff/Eff Art,ATP2C1
MAP4K3,0.005681187,0.325772812,0.61,0.523,1,Aff/Eff Art,MAP4K3
DLEU2,0.006050613,0.394873511,0.625,0.527,1,Aff/Eff Art,DLEU2
ATP1A11,0.00612518,0.254771468,0.537,0.432,1,Aff/Eff Art,ATP1A1
WWC21,0.006193482,0.307218526,0.61,0.479,1,Aff/Eff Art,WWC2
CRYBG3,0.006288999,0.491249162,0.346,0.254,1,Aff/Eff Art,CRYBG3
EPS8,0.006700193,0.255710816,0.507,0.396,1,Aff/Eff Art,EPS8
RYBP,0.006869226,0.303946339,0.368,0.262,1,Aff/Eff Art,RYBP
UMAD1,0.006957616,0.454605404,0.449,0.35,1,Aff/Eff Art,UMAD1
RABGAP11,0.007165229,0.291450862,0.551,0.429,1,Aff/Eff Art,RABGAP1
CLK1,0.007402342,0.2759423,0.279,0.187,1,Aff/Eff Art,CLK1
FBXL2,0.007416497,0.391474129,0.257,0.175,1,Aff/Eff Art,FBXL2
DIAPH2,0.007550498,0.260581786,0.588,0.472,1,Aff/Eff Art,DIAPH2
AL139807.1,0.007555449,0.411954915,0.324,0.232,1,Aff/Eff Art,AL139807.1
CPNE8,0.007611314,0.275844133,0.625,0.51,1,Aff/Eff Art,CPNE8
KIAA1671,0.007806922,0.395873782,0.463,0.361,1,Aff/Eff Art,KIAA1671
PRIM2,0.008616803,0.255927146,0.287,0.194,1,Aff/Eff Art,PRIM2
MAGI3,0.00870503,0.278383204,0.559,0.436,1,Aff/Eff Art,MAGI3
NEDD91,0.008830392,0.361520248,0.662,0.554,1,Aff/Eff Art,NEDD9
GPATCH8,0.008952166,0.330926834,0.559,0.47,1,Aff/Eff Art,GPATCH8
LEPR,0.009177158,0.465863408,0.301,0.212,1,Aff/Eff Art,LEPR
TRPM3,0.009402674,0.519237995,0.353,0.258,1,Aff/Eff Art,TRPM3
DLGAP1,0.009458698,0.401301528,0.36,0.269,1,Aff/Eff Art,DLGAP1
QKI,0.009504868,0.38773588,0.713,0.646,1,Aff/Eff Art,QKI
OSBPL8,0.009825966,0.413152047,0.449,0.358,1,Aff/Eff Art,OSBPL8
ATXN1,0.009827872,0.485006985,0.647,0.602,1,Aff/Eff Art,ATXN1
VWA8,0.009852565,0.296572224,0.493,0.389,1,Aff/Eff Art,VWA8
TRIM2,0.009915064,0.525737852,0.309,0.224,1,Aff/Eff Art,TRIM2
ITGA8,2.45E-251,2.693956226,0.636,0.089,6.84E-247,GEC,ITGA8
BTNL9,3.83E-246,2.178101608,0.693,0.117,1.07E-241,GEC,BTNL9
SYNE1,1.39E-245,3.092550419,0.964,0.614,3.88E-241,GEC,SYNE1
CHRM31,3.01E-212,2.013061914,0.86,0.265,8.41E-208,GEC,CHRM3
RXFP1,2.98E-195,2.119447149,0.423,0.037,8.33E-191,GEC,RXFP1
CRHBP,2.50E-190,1.967630182,0.374,0.024,6.99E-186,GEC,CRHBP
EMCN,6.99E-188,2.541862808,0.938,0.607,1.95E-183,GEC,EMCN
NRG3,1.54E-184,2.449172477,0.854,0.374,4.29E-180,GEC,NRG3
EHD3,5.13E-173,1.55082626,0.295,0.01,1.43E-168,GEC,EHD3
HECW2,8.96E-167,2.054966892,0.71,0.216,2.51E-162,GEC,HECW2
IGFBP5,5.00E-157,1.728089199,0.65,0.167,1.40E-152,GEC,IGFBP5
ADGRF51,8.61E-145,1.639959648,0.842,0.413,2.41E-140,GEC,ADGRF5
CMTM8,1.61E-141,1.924084263,0.664,0.215,4.50E-137,GEC,CMTM8
ANKS1A,6.88E-138,1.821032612,0.788,0.382,1.92E-133,GEC,ANKS1A
NTN4,1.37E-131,2.103574263,0.707,0.283,3.84E-127,GEC,NTN4
TBC1D8,1.04E-123,1.715482885,0.749,0.341,2.91E-119,GEC,TBC1D8
PBX1,2.23E-114,1.599234907,0.924,0.64,6.24E-110,GEC,PBX1
FKBP51,1.51E-109,1.88315165,0.795,0.419,4.23E-105,GEC,FKBP5
ADGRL2,8.28E-106,1.685631784,0.812,0.463,2.32E-101,GEC,ADGRL2
ADCY1,1.17E-100,1.138684291,0.285,0.036,3.28E-96,GEC,ADCY1
CHRM3-AS2,1.53E-100,1.257146006,0.287,0.038,4.28E-96,GEC,CHRM3-AS2
PLAT,4.08E-100,1.331833246,0.698,0.276,1.14E-95,GEC,PLAT
PRKCA,9.08E-96,2.077622867,0.781,0.465,2.54E-91,GEC,PRKCA
AC097459.1,1.66E-89,1.522950267,0.316,0.058,4.64E-85,GEC,AC097459.1
PDIA5,1.49E-88,1.154163453,0.388,0.087,4.17E-84,GEC,PDIA5
LDB2,1.82E-83,1.051795501,0.971,0.859,5.08E-79,GEC,LDB2
RBMS1,1.20E-82,1.216520405,0.87,0.655,3.36E-78,GEC,RBMS1
MTSS1,2.87E-82,1.395804199,0.698,0.353,8.03E-78,GEC,MTSS1
NOSTRIN,2.64E-80,1.058134129,0.679,0.285,7.38E-76,GEC,NOSTRIN
ZBTB161,8.53E-79,1.131702577,0.859,0.557,2.39E-74,GEC,ZBTB16
MEIS22,6.33E-77,1.045121388,0.943,0.75,1.77E-72,GEC,MEIS2
NUCB2,6.94E-76,1.277761766,0.333,0.078,1.94E-71,GEC,NUCB2
ANKRD44,3.21E-74,1.356570988,0.563,0.242,8.99E-70,GEC,ANKRD44
NCKAP5,1.80E-73,1.315524195,0.495,0.177,5.04E-69,GEC,NCKAP5
TPCN1,6.78E-73,1.139391507,0.447,0.144,1.90E-68,GEC,TPCN1
RCAN2,7.71E-71,1.194078736,0.572,0.236,2.16E-66,GEC,RCAN2
MEG31,2.89E-67,1.013214261,0.433,0.142,8.08E-63,GEC,MEG3
AC119674.1,1.92E-66,1.249431045,0.521,0.205,5.36E-62,GEC,AC119674.1
PLPP3,3.46E-65,1.136516393,0.8,0.492,9.68E-61,GEC,PLPP3
SYNE2,2.76E-64,0.918073316,0.938,0.759,7.73E-60,GEC,SYNE2
SLC9A3R21,6.16E-64,1.0098904,0.408,0.128,1.72E-59,GEC,SLC9A3R2
PTPRB1,9.46E-63,0.972708948,0.856,0.61,2.64E-58,GEC,PTPRB
SGK1,4.54E-62,1.237676973,0.445,0.165,1.27E-57,GEC,SGK1
EML1,5.07E-62,1.009613454,0.564,0.24,1.42E-57,GEC,EML1
HIF3A1,9.79E-62,1.146710799,0.495,0.196,2.74E-57,GEC,HIF3A
KDR,6.16E-61,1.098377605,0.353,0.101,1.72E-56,GEC,KDR
MEG81,9.79E-61,1.237554441,0.419,0.148,2.74E-56,GEC,MEG8
SNED1,3.90E-57,1.136955596,0.733,0.464,1.09E-52,GEC,SNED1
CACNA1C1,9.93E-56,1.015727817,0.719,0.406,2.78E-51,GEC,CACNA1C
SPAAR,3.23E-55,0.935580475,0.26,0.062,9.05E-51,GEC,SPAAR
APP,6.47E-55,0.900310207,0.895,0.732,1.81E-50,GEC,APP
TEK,1.26E-54,0.960598908,0.668,0.35,3.51E-50,GEC,TEK
SPTBN1,3.03E-54,0.760586732,0.909,0.709,8.49E-50,GEC,SPTBN1
RIN2,3.88E-53,0.999726978,0.794,0.516,1.09E-48,GEC,RIN2
NCALD,5.62E-52,1.1152633,0.509,0.234,1.57E-47,GEC,NCALD
GRAMD2B,7.60E-51,0.957800854,0.447,0.182,2.13E-46,GEC,GRAMD2B
SPRED2,1.23E-50,1.031692484,0.541,0.264,3.43E-46,GEC,SPRED2
PLPP12,4.86E-50,0.567990044,0.966,0.802,1.36E-45,GEC,PLPP1
TIMP31,1.37E-49,0.789354501,0.86,0.609,3.84E-45,GEC,TIMP3
GPC5,2.41E-49,1.724402009,0.558,0.298,6.75E-45,GEC,GPC5
HIVEP3,1.30E-48,0.900479785,0.634,0.343,3.62E-44,GEC,HIVEP3
RBMS31,5.12E-48,0.711397241,0.944,0.834,1.43E-43,GEC,RBMS3
KIAA1217,2.26E-47,0.895509902,0.85,0.632,6.32E-43,GEC,KIAA1217
RGL1,1.09E-46,0.934632478,0.536,0.249,3.04E-42,GEC,RGL1
FRMD4A,1.24E-46,1.052260917,0.543,0.283,3.47E-42,GEC,FRMD4A
RASAL2,8.78E-46,0.707713696,0.912,0.73,2.46E-41,GEC,RASAL2
F8,2.37E-45,0.959671647,0.353,0.127,6.63E-41,GEC,F8
HIPK2,9.38E-44,0.841651856,0.735,0.48,2.62E-39,GEC,HIPK2
SEC14L1,1.04E-42,0.785560617,0.833,0.579,2.92E-38,GEC,SEC14L1
RIPOR21,1.12E-42,1.117916785,0.378,0.158,3.12E-38,GEC,RIPOR2
SLC16A91,1.94E-42,0.559064278,0.312,0.102,5.42E-38,GEC,SLC16A9
NHSL1,7.41E-42,1.132355922,0.56,0.32,2.07E-37,GEC,NHSL1
MSI2,2.40E-41,0.840883761,0.794,0.572,6.70E-37,GEC,MSI2
SEMA6A,9.34E-41,0.925760834,0.513,0.253,2.61E-36,GEC,SEMA6A
CFAP161,7.72E-40,0.922702472,0.302,0.106,2.16E-35,GEC,CFAP161
DYSF,2.69E-39,0.766045861,0.484,0.224,7.53E-35,GEC,DYSF
ANKRD33B1,2.71E-39,0.789491715,0.329,0.123,7.57E-35,GEC,ANKRD33B
LIFR,4.28E-39,0.713716434,0.678,0.399,1.20E-34,GEC,LIFR
CEACAM1,8.12E-39,0.579567538,0.384,0.147,2.27E-34,GEC,CEACAM1
MED13L,9.19E-39,0.705465359,0.916,0.799,2.57E-34,GEC,MED13L
RHOBTB1,1.38E-38,0.756539395,0.361,0.146,3.85E-34,GEC,RHOBTB1
PPFIBP1,6.78E-38,0.740335231,0.825,0.615,1.90E-33,GEC,PPFIBP1
KCNMB4,9.78E-38,0.9777312,0.256,0.082,2.73E-33,GEC,KCNMB4
SLC5A12,2.67E-37,0.6325785,0.288,0.099,7.47E-33,GEC,SLC5A12
DPH6-DT,6.51E-37,0.851910408,0.357,0.145,1.82E-32,GEC,DPH6-DT
PRKCE,1.19E-36,0.836024337,0.749,0.515,3.32E-32,GEC,PRKCE
RARB,1.59E-36,0.71923747,0.515,0.26,4.45E-32,GEC,RARB
FRMD3,4.78E-36,0.758633132,0.443,0.207,1.34E-31,GEC,FRMD3
PIP4K2A,1.79E-35,0.871138165,0.681,0.46,5.01E-31,GEC,PIP4K2A
AQP11,1.34E-34,0.786307581,0.352,0.149,3.74E-30,GEC,AQP1
ZEB1,7.37E-34,0.711934837,0.879,0.745,2.06E-29,GEC,ZEB1
TMOD1,7.44E-34,0.701537936,0.253,0.085,2.08E-29,GEC,TMOD1
RNF144A,1.63E-33,0.738473481,0.402,0.181,4.57E-29,GEC,RNF144A
SPATA13,2.43E-33,0.679552095,0.594,0.352,6.81E-29,GEC,SPATA13
SLC2A9,1.41E-32,0.661578155,0.363,0.157,3.94E-28,GEC,SLC2A9
RAPGEF4,6.80E-32,0.629616646,0.732,0.477,1.90E-27,GEC,RAPGEF4
NCOA3,1.46E-31,0.675552164,0.676,0.45,4.09E-27,GEC,NCOA3
PCED1B,2.11E-31,0.759670978,0.485,0.261,5.90E-27,GEC,PCED1B
CNN3,5.66E-31,0.65213799,0.499,0.264,1.58E-26,GEC,CNN3
B2M,3.64E-30,0.582858278,0.366,0.162,1.02E-25,GEC,B2M
DGKE,1.07E-29,0.733050176,0.284,0.113,2.99E-25,GEC,DGKE
SLC16A12,1.52E-29,0.599986732,0.391,0.183,4.24E-25,GEC,SLC16A12
SORBS1,4.68E-29,0.651381012,0.617,0.399,1.31E-24,GEC,SORBS1
FAM214A,6.75E-29,0.75743173,0.44,0.23,1.89E-24,GEC,FAM214A
PIK3C2A,7.02E-29,0.710618814,0.733,0.534,1.96E-24,GEC,PIK3C2A
ACSM2A1,9.66E-29,0.574645723,0.389,0.181,2.70E-24,GEC,ACSM2A
RASGRP3,1.71E-28,0.606343886,0.398,0.188,4.77E-24,GEC,RASGRP3
CPAMD81,2.57E-28,0.498008877,0.363,0.163,7.19E-24,GEC,CPAMD8
FAM53B,7.16E-28,0.569565995,0.276,0.11,2.00E-23,GEC,FAM53B
DNAJC1,1.11E-27,0.699258115,0.667,0.449,3.11E-23,GEC,DNAJC1
MME,1.25E-27,0.452390287,0.287,0.115,3.49E-23,GEC,MME
AP001528.1,2.04E-27,0.629847844,0.357,0.165,5.70E-23,GEC,AP001528.1
ANO6,2.15E-27,0.796839343,0.612,0.403,6.02E-23,GEC,ANO6
AP1S2,2.46E-27,0.580723359,0.262,0.104,6.87E-23,GEC,AP1S2
IL6ST,3.37E-27,0.648665407,0.704,0.484,9.42E-23,GEC,IL6ST
PDK4,4.85E-27,0.89567199,0.507,0.296,1.36E-22,GEC,PDK4
SYN31,5.04E-27,0.632419882,0.335,0.15,1.41E-22,GEC,SYN3
BTBD3,6.03E-27,0.598823767,0.288,0.121,1.69E-22,GEC,BTBD3
RAB12,6.41E-27,0.611499553,0.352,0.165,1.79E-22,GEC,RAB12
FNBP12,1.67E-26,0.721844447,0.557,0.353,4.67E-22,GEC,FNBP1
PDGFD2,2.25E-26,0.848984157,0.538,0.323,6.29E-22,GEC,PDGFD
CPEB4,2.32E-26,0.680593426,0.564,0.359,6.49E-22,GEC,CPEB4
ACSM2B,6.24E-26,0.404317184,0.285,0.117,1.75E-21,GEC,ACSM2B
PALD1,7.02E-26,0.659706373,0.322,0.144,1.96E-21,GEC,PALD1
TGFBR2,7.68E-26,0.616300854,0.76,0.57,2.15E-21,GEC,TGFBR2
LRP2,1.65E-25,0.442734967,0.465,0.242,4.60E-21,GEC,LRP2
KCTD3,6.11E-25,0.628480273,0.353,0.174,1.71E-20,GEC,KCTD3
SMAD9,8.30E-25,0.558584364,0.285,0.121,2.32E-20,GEC,SMAD9
DHRS3,8.47E-25,0.602130211,0.355,0.175,2.37E-20,GEC,DHRS3
AFAP1L1,9.29E-25,0.515525388,0.367,0.174,2.60E-20,GEC,AFAP1L1
HMBOX1,1.22E-24,0.685889164,0.625,0.417,3.40E-20,GEC,HMBOX1
CUBN1,1.58E-24,0.447732668,0.476,0.251,4.41E-20,GEC,CUBN
SH3D19,2.02E-24,0.695838015,0.622,0.419,5.64E-20,GEC,SH3D19
SMAD61,2.34E-24,0.725442699,0.358,0.179,6.55E-20,GEC,SMAD6
PLEKHA2,8.28E-24,0.55070971,0.338,0.163,2.32E-19,GEC,PLEKHA2
GNG7,8.77E-24,0.489041488,0.267,0.111,2.45E-19,GEC,GNG7
PHLPP1,1.02E-23,0.602043235,0.505,0.304,2.86E-19,GEC,PHLPP1
GIMAP8,1.57E-23,0.515994945,0.267,0.112,4.40E-19,GEC,GIMAP8
KHDRBS3,7.13E-23,0.689896293,0.29,0.135,2.00E-18,GEC,KHDRBS3
ITM2B,7.50E-23,0.420426283,0.583,0.355,2.10E-18,GEC,ITM2B
ST6GAL1,8.82E-23,0.80380312,0.696,0.521,2.47E-18,GEC,ST6GAL1
GALNT14,1.08E-22,0.52103087,0.318,0.152,3.03E-18,GEC,GALNT14
MBOAT2,1.16E-22,0.558855928,0.318,0.154,3.25E-18,GEC,MBOAT2
STON2,1.31E-22,0.442966231,0.256,0.108,3.67E-18,GEC,STON2
CACNA2D1,1.41E-22,0.588933485,0.522,0.32,3.95E-18,GEC,CACNA2D1
WWC3,1.47E-22,0.488117738,0.31,0.144,4.12E-18,GEC,WWC3
FBXO21,2.05E-22,0.525666061,0.288,0.131,5.72E-18,GEC,FBXO21
TRPM31,4.31E-22,0.465607428,0.425,0.227,1.20E-17,GEC,TRPM3
PIAS1,9.35E-22,0.54856844,0.681,0.506,2.61E-17,GEC,PIAS1
ITGA1,9.45E-22,0.613034641,0.552,0.365,2.64E-17,GEC,ITGA1
EPS15L1,9.63E-22,0.56732398,0.31,0.149,2.69E-17,GEC,EPS15L1
DENND4C,1.34E-21,0.528276253,0.605,0.404,3.74E-17,GEC,DENND4C
MAML3,1.54E-21,0.65120737,0.726,0.561,4.31E-17,GEC,MAML3
CNST,2.51E-21,0.671656652,0.428,0.25,7.02E-17,GEC,CNST
CRYL1,2.57E-21,0.404469246,0.267,0.118,7.18E-17,GEC,CRYL1
TFDP2,2.60E-21,0.47567159,0.473,0.277,7.29E-17,GEC,TFDP2
FLT1,4.12E-21,0.314629863,0.854,0.678,1.15E-16,GEC,FLT1
DNM3,1.16E-20,0.51249371,0.665,0.46,3.25E-16,GEC,DNM3
RNF1151,1.83E-20,0.515935918,0.572,0.37,5.13E-16,GEC,RNF115
WAPL,2.26E-20,0.540467935,0.448,0.261,6.31E-16,GEC,WAPL
SLC17A1,3.12E-20,0.389067194,0.293,0.138,8.72E-16,GEC,SLC17A1
HIBCH,3.94E-20,0.542781105,0.532,0.339,1.10E-15,GEC,HIBCH
RESF1,3.97E-20,0.500528567,0.31,0.154,1.11E-15,GEC,RESF1
PCDH9,7.62E-20,0.728306269,0.34,0.183,2.13E-15,GEC,PCDH9
WDR72,7.70E-20,0.480686516,0.502,0.308,2.15E-15,GEC,WDR72
SH2D3C1,8.68E-20,0.538435051,0.409,0.227,2.43E-15,GEC,SH2D3C
ATP2B4,1.00E-19,0.586163189,0.4,0.226,2.81E-15,GEC,ATP2B4
ZFHX3,1.38E-19,0.601452797,0.591,0.42,3.87E-15,GEC,ZFHX3
LARGE1,1.86E-19,0.518593858,0.557,0.359,5.21E-15,GEC,LARGE1
AFF1,2.17E-19,0.489186763,0.85,0.721,6.07E-15,GEC,AFF1
NEO1,3.94E-19,0.454383866,0.298,0.147,1.10E-14,GEC,NEO1
ITGA3,3.97E-19,0.543374176,0.347,0.191,1.11E-14,GEC,ITGA3
PREX11,8.49E-19,0.412924212,0.448,0.259,2.37E-14,GEC,PREX1
DDX5,9.72E-19,0.465081309,0.631,0.439,2.72E-14,GEC,DDX5
INPP4B,1.07E-18,0.539070651,0.502,0.321,2.99E-14,GEC,INPP4B
RAC1,2.16E-18,0.344660073,0.271,0.131,6.05E-14,GEC,RAC1
AC007364.1,4.31E-18,0.527807172,0.302,0.154,1.21E-13,GEC,AC007364.1
TSPAN71,5.21E-18,0.605474834,0.336,0.18,1.46E-13,GEC,TSPAN7
KLHL5,5.40E-18,0.459601708,0.547,0.347,1.51E-13,GEC,KLHL5
TPST2,6.07E-18,0.456419119,0.257,0.124,1.70E-13,GEC,TPST2
AL589935.1,8.19E-18,0.45709994,0.322,0.171,2.29E-13,GEC,AL589935.1
NUTM2A-AS1,1.39E-17,0.513503703,0.44,0.266,3.88E-13,GEC,NUTM2A-AS1
MACROD2,2.14E-17,0.668421652,0.682,0.527,5.99E-13,GEC,MACROD2
ZNF4381,2.68E-17,0.654053343,0.467,0.307,7.50E-13,GEC,ZNF438
SRGAP2,3.30E-17,0.461862693,0.431,0.259,9.23E-13,GEC,SRGAP2
ARHGAP311,5.88E-17,0.444865531,0.668,0.489,1.64E-12,GEC,ARHGAP31
FZD4,7.16E-17,0.460843465,0.25,0.121,2.00E-12,GEC,FZD4
RNF152,8.18E-17,0.405533064,0.352,0.194,2.29E-12,GEC,RNF152
MARK3,1.29E-16,0.518447938,0.605,0.441,3.62E-12,GEC,MARK3
SPARC,1.71E-16,0.427800203,0.335,0.187,4.78E-12,GEC,SPARC
GAS6,1.81E-16,0.458890025,0.296,0.157,5.05E-12,GEC,GAS6
ABCC1,2.43E-16,0.491400171,0.457,0.287,6.79E-12,GEC,ABCC1
KLHL24,2.65E-16,0.427584813,0.274,0.142,7.41E-12,GEC,KLHL24
MYO1C,2.70E-16,0.48970226,0.367,0.213,7.54E-12,GEC,MYO1C
TMEM44,3.27E-16,0.344546265,0.267,0.131,9.16E-12,GEC,TMEM44
CPEB3,4.08E-16,0.413767661,0.484,0.302,1.14E-11,GEC,CPEB3
SH3KBP1,5.53E-16,0.59602164,0.312,0.178,1.55E-11,GEC,SH3KBP1
DENND6A,6.24E-16,0.451675207,0.346,0.197,1.75E-11,GEC,DENND6A
CALCOCO2,9.51E-16,0.461592472,0.293,0.158,2.66E-11,GEC,CALCOCO2
CNNM2,1.06E-15,0.322580333,0.313,0.167,2.96E-11,GEC,CNNM2
PRKD1,1.13E-15,0.443010204,0.733,0.563,3.16E-11,GEC,PRKD1
QKI1,1.28E-15,0.389163588,0.767,0.624,3.59E-11,GEC,QKI
RALYL,1.37E-15,0.403651264,0.448,0.268,3.84E-11,GEC,RALYL
TIAM21,1.86E-15,0.449189818,0.395,0.239,5.21E-11,GEC,TIAM2
DSCAML1,1.98E-15,0.397215071,0.304,0.164,5.53E-11,GEC,DSCAML1
NAV11,2.02E-15,0.468395352,0.519,0.345,5.66E-11,GEC,NAV1
UNC13B,2.06E-15,0.461130978,0.443,0.278,5.76E-11,GEC,UNC13B
EPAS1,2.60E-15,0.273916284,0.898,0.76,7.26E-11,GEC,EPAS1
ZNF704,2.93E-15,0.442467772,0.526,0.343,8.20E-11,GEC,ZNF704
ZNF710,3.63E-15,0.425255792,0.25,0.128,1.01E-10,GEC,ZNF710
ENPEP,4.93E-15,0.36019077,0.259,0.133,1.38E-10,GEC,ENPEP
CEP350,5.64E-15,0.487700374,0.499,0.344,1.58E-10,GEC,CEP350
PTH2R,7.39E-15,0.404358108,0.637,0.457,2.07E-10,GEC,PTH2R
SMYD3,7.72E-15,0.487728299,0.806,0.707,2.16E-10,GEC,SMYD3
VAV3,1.01E-14,0.35957785,0.533,0.346,2.83E-10,GEC,VAV3
C5orf56,1.22E-14,0.408856858,0.282,0.153,3.41E-10,GEC,C5orf56
FHOD3,1.31E-14,0.373655723,0.431,0.27,3.66E-10,GEC,FHOD3
NBEAL1,1.43E-14,0.445456043,0.603,0.436,4.01E-10,GEC,NBEAL1
KLF9,2.20E-14,0.390697051,0.411,0.255,6.15E-10,GEC,KLF9
CRPPA,2.36E-14,0.468337598,0.33,0.189,6.60E-10,GEC,CRPPA
ARHGAP12,3.04E-14,0.397949897,0.371,0.226,8.51E-10,GEC,ARHGAP12
HSP90AA1,3.48E-14,0.285308064,0.26,0.135,9.75E-10,GEC,HSP90AA1
PTPRG1,3.73E-14,0.283204063,0.984,0.922,1.04E-09,GEC,PTPRG
KLF3,3.96E-14,0.353632482,0.264,0.138,1.11E-09,GEC,KLF3
DOCK4,4.08E-14,0.339793003,0.932,0.82,1.14E-09,GEC,DOCK4
YAF2,6.28E-14,0.408427748,0.442,0.282,1.76E-09,GEC,YAF2
KCNJ16,6.80E-14,0.266346622,0.495,0.317,1.90E-09,GEC,KCNJ16
IGF2BP2,6.99E-14,0.370399196,0.349,0.205,1.95E-09,GEC,IGF2BP2
BBS9,9.89E-14,0.438037799,0.691,0.537,2.77E-09,GEC,BBS9
MEIS1,1.03E-13,0.53453486,0.26,0.144,2.89E-09,GEC,MEIS1
SNTB1,1.24E-13,0.549642731,0.291,0.169,3.46E-09,GEC,SNTB1
AGO4,1.46E-13,0.411246621,0.318,0.185,4.08E-09,GEC,AGO4
MAN2A1,1.95E-13,0.408980102,0.505,0.349,5.45E-09,GEC,MAN2A1
ATP1B1,2.05E-13,0.276438402,0.436,0.276,5.72E-09,GEC,ATP1B1
RPRD1A,2.10E-13,0.448950076,0.336,0.204,5.87E-09,GEC,RPRD1A
AKT3,2.47E-13,0.347752,0.881,0.764,6.91E-09,GEC,AKT3
LONP2,3.10E-13,0.359106843,0.439,0.282,8.68E-09,GEC,LONP2
SLC22A23,3.18E-13,0.309494215,0.284,0.155,8.89E-09,GEC,SLC22A23
ZDHHC14,4.17E-13,0.452475625,0.541,0.385,1.17E-08,GEC,ZDHHC14
TMEM51,5.11E-13,0.410463933,0.313,0.184,1.43E-08,GEC,TMEM51
CRADD,5.79E-13,0.458022992,0.543,0.384,1.62E-08,GEC,CRADD
DDX17,6.60E-13,0.289386507,0.803,0.642,1.85E-08,GEC,DDX17
LGR4,7.57E-13,0.41411926,0.471,0.317,2.12E-08,GEC,LGR4
KIAA16711,8.30E-13,0.347977665,0.504,0.336,2.32E-08,GEC,KIAA1671
SOX52,8.85E-13,0.351369206,0.704,0.54,2.47E-08,GEC,SOX5
SH3RF3,9.27E-13,0.31768799,0.66,0.489,2.59E-08,GEC,SH3RF3
EGFR1,1.11E-12,0.390342908,0.36,0.221,3.10E-08,GEC,EGFR
PPARGC1A,1.13E-12,0.304255909,0.408,0.254,3.17E-08,GEC,PPARGC1A
NR3C1,1.21E-12,0.413969344,0.473,0.324,3.37E-08,GEC,NR3C1
N4BP2L2,1.54E-12,0.318681536,0.729,0.584,4.31E-08,GEC,N4BP2L2
ADD3,1.55E-12,0.323242776,0.363,0.221,4.32E-08,GEC,ADD3
SLCO3A1,1.62E-12,0.35620768,0.566,0.409,4.52E-08,GEC,SLCO3A1
PCM1,1.66E-12,0.30975102,0.631,0.464,4.64E-08,GEC,PCM1
TFCP2L1,1.93E-12,0.345236831,0.312,0.184,5.40E-08,GEC,TFCP2L1
SLC9A9,2.17E-12,0.51234663,0.329,0.205,6.06E-08,GEC,SLC9A9
SOS2,2.27E-12,0.361833331,0.509,0.35,6.34E-08,GEC,SOS2
DEPTOR,2.93E-12,0.537392011,0.353,0.224,8.19E-08,GEC,DEPTOR
RBMS2,3.06E-12,0.343411143,0.584,0.419,8.57E-08,GEC,RBMS2
CADPS2,3.20E-12,0.370425063,0.839,0.722,8.96E-08,GEC,CADPS2
TEX41,3.43E-12,0.417032502,0.268,0.152,9.59E-08,GEC,TEX41
RHOBTB3,3.46E-12,0.337594521,0.288,0.164,9.68E-08,GEC,RHOBTB3
KIDINS220,3.87E-12,0.342865644,0.454,0.303,1.08E-07,GEC,KIDINS220
AASS,3.89E-12,0.261402672,0.364,0.219,1.09E-07,GEC,AASS
ACAD11,3.97E-12,0.271400937,0.284,0.16,1.11E-07,GEC,ACAD11
MYO6,4.18E-12,0.37286852,0.735,0.585,1.17E-07,GEC,MYO6
TNRC6B1,4.70E-12,0.313337792,0.786,0.618,1.32E-07,GEC,TNRC6B
GPX3,6.01E-12,0.281389514,0.302,0.176,1.68E-07,GEC,GPX3
ENG2,7.81E-12,0.394729909,0.516,0.358,2.18E-07,GEC,ENG
IPO11,8.03E-12,0.41160057,0.251,0.141,2.25E-07,GEC,IPO11
GFOD11,8.67E-12,0.278259475,0.515,0.348,2.42E-07,GEC,GFOD1
PCLO,9.17E-12,0.297793167,0.318,0.189,2.56E-07,GEC,PCLO
LIN52,9.18E-12,0.362398867,0.257,0.144,2.57E-07,GEC,LIN52
LINC00472,1.01E-11,0.305694849,0.792,0.658,2.83E-07,GEC,LINC00472
TOX2,1.18E-11,0.311963643,0.267,0.149,3.31E-07,GEC,TOX2
SON,1.23E-11,0.357126662,0.564,0.409,3.43E-07,GEC,SON
KCNJ15,1.28E-11,0.339710379,0.27,0.155,3.57E-07,GEC,KCNJ15
SH3BP5,1.33E-11,0.372381078,0.47,0.316,3.71E-07,GEC,SH3BP5
RIMKLB,1.34E-11,0.351180703,0.434,0.291,3.75E-07,GEC,RIMKLB
GPHN1,1.64E-11,0.316054677,0.809,0.69,4.59E-07,GEC,GPHN
ADIPOR21,1.87E-11,0.399708547,0.409,0.273,5.22E-07,GEC,ADIPOR2
GPR107,1.95E-11,0.353375575,0.254,0.145,5.45E-07,GEC,GPR107
KLHDC10,2.07E-11,0.351891494,0.35,0.219,5.80E-07,GEC,KLHDC10
THRB1,2.09E-11,0.346539208,0.443,0.3,5.86E-07,GEC,THRB
KCNQ1OT11,2.13E-11,0.399534029,0.392,0.253,5.96E-07,GEC,KCNQ1OT1
SCAF8,2.14E-11,0.367624001,0.54,0.388,5.98E-07,GEC,SCAF8
CA12,2.16E-11,0.412338473,0.33,0.204,6.03E-07,GEC,CA12
CLOCK,2.21E-11,0.346644832,0.35,0.219,6.19E-07,GEC,CLOCK
FAT4,3.30E-11,0.38040925,0.375,0.241,9.24E-07,GEC,FAT4
HLA-E,3.59E-11,0.362924119,0.386,0.255,1.00E-06,GEC,HLA-E
FYN,4.69E-11,0.37546167,0.522,0.381,1.31E-06,GEC,FYN
BCAR3,4.93E-11,0.318304562,0.295,0.173,1.38E-06,GEC,BCAR3
UBR3,5.35E-11,0.295047398,0.608,0.442,1.50E-06,GEC,UBR3
JAM3,5.95E-11,0.266107752,0.318,0.188,1.66E-06,GEC,JAM3
AMOTL1,5.98E-11,0.334685541,0.332,0.206,1.67E-06,GEC,AMOTL1
KMT5B,6.92E-11,0.362964355,0.326,0.205,1.94E-06,GEC,KMT5B
CHST11,7.30E-11,0.420506069,0.462,0.335,2.04E-06,GEC,CHST11
PLCL2,7.84E-11,0.295334782,0.459,0.312,2.19E-06,GEC,PLCL2
SOX13,9.29E-11,0.289883829,0.254,0.144,2.60E-06,GEC,SOX13
SLC44A1,1.31E-10,0.345472756,0.375,0.248,3.66E-06,GEC,SLC44A1
RAD50,1.50E-10,0.361561005,0.299,0.184,4.20E-06,GEC,RAD50
TBC1D12,1.72E-10,0.289905998,0.636,0.468,4.81E-06,GEC,TBC1D1
AFDN,1.82E-10,0.297650147,0.69,0.537,5.10E-06,GEC,AFDN
PHKB,1.97E-10,0.283492453,0.578,0.42,5.50E-06,GEC,PHKB
GAB1,2.04E-10,0.333430884,0.434,0.298,5.69E-06,GEC,GAB1
MYLK,2.10E-10,0.300361792,0.257,0.152,5.87E-06,GEC,MYLK
PAN3,2.24E-10,0.350984052,0.733,0.611,6.27E-06,GEC,PAN3
CFLAR1,2.27E-10,0.35255402,0.66,0.521,6.35E-06,GEC,CFLAR
RERE,2.37E-10,0.264041046,0.84,0.741,6.64E-06,GEC,RERE
AFF31,2.46E-10,0.479258803,0.281,0.174,6.88E-06,GEC,AFF3
ACAP2,2.64E-10,0.330057942,0.555,0.411,7.38E-06,GEC,ACAP2
RUSC2,3.40E-10,0.288908973,0.287,0.173,9.50E-06,GEC,RUSC2
TPM1,3.57E-10,0.275350317,0.465,0.321,9.99E-06,GEC,TPM1
RB1,3.64E-10,0.383508896,0.536,0.409,1.02E-05,GEC,RB1
CLK11,3.83E-10,0.313675298,0.279,0.172,1.07E-05,GEC,CLK1
HELZ,4.30E-10,0.255758703,0.498,0.347,1.20E-05,GEC,HELZ
SRSF5,4.73E-10,0.340283254,0.422,0.297,1.32E-05,GEC,SRSF5
PPP2R5A,4.98E-10,0.276977088,0.414,0.276,1.39E-05,GEC,PPP2R5A
ANKIB1,6.37E-10,0.350353642,0.524,0.386,1.78E-05,GEC,ANKIB1
ARHGAP10,8.46E-10,0.341105497,0.352,0.233,2.37E-05,GEC,ARHGAP10
NRP1,8.58E-10,0.368265575,0.662,0.552,2.40E-05,GEC,NRP1
SGO1-AS1,9.59E-10,0.345996268,0.344,0.22,2.68E-05,GEC,SGO1-AS1
ACSL31,9.78E-10,0.287794671,0.332,0.215,2.74E-05,GEC,ACSL3
ZBTB46,1.14E-09,0.299104276,0.487,0.342,3.20E-05,GEC,ZBTB46
XIST,1.38E-09,0.465745583,0.547,0.439,3.85E-05,GEC,XIST
STIM2,1.38E-09,0.284482499,0.436,0.3,3.87E-05,GEC,STIM2
MIR29B2CHG,1.42E-09,0.291377273,0.305,0.191,3.97E-05,GEC,MIR29B2CHG
ZNF91,1.43E-09,0.25380336,0.349,0.225,4.01E-05,GEC,ZNF91
ITGB5,1.75E-09,0.2939078,0.29,0.18,4.91E-05,GEC,ITGB5
USP33,1.77E-09,0.276194971,0.38,0.258,4.95E-05,GEC,USP33
NCOA2,1.79E-09,0.332057038,0.642,0.511,5.01E-05,GEC,NCOA2
PRKX2,2.66E-09,0.285283556,0.34,0.219,7.45E-05,GEC,PRKX
NUBPL,2.70E-09,0.3153649,0.434,0.299,7.56E-05,GEC,NUBPL
HLA-A,2.75E-09,0.310950367,0.31,0.199,7.69E-05,GEC,HLA-A
SERPINB6,2.84E-09,0.409740963,0.402,0.283,7.95E-05,GEC,SERPINB6
DMTF1,2.99E-09,0.274054002,0.391,0.264,8.38E-05,GEC,DMTF1
FOXO3,3.77E-09,0.353644579,0.58,0.458,0.000105394,GEC,FOXO3
CPM,3.88E-09,0.329733736,0.357,0.24,0.000108494,GEC,CPM
PPP3CC,3.98E-09,0.311075092,0.402,0.275,0.000111288,GEC,PPP3CC
AF117829.1,4.07E-09,0.28707231,0.439,0.31,0.000113838,GEC,AF117829.1
CCNH,4.57E-09,0.338815937,0.567,0.434,0.000127734,GEC,CCNH
ST6GALNAC3,4.79E-09,0.384991293,0.797,0.708,0.000133872,GEC,ST6GALNAC3
MRPS28,4.90E-09,0.30349572,0.267,0.164,0.000137175,GEC,MRPS28
ASCC1,5.43E-09,0.326702591,0.271,0.168,0.000151814,GEC,ASCC1
KANSL1,5.48E-09,0.301808983,0.791,0.648,0.000153207,GEC,KANSL1
ZFX,5.98E-09,0.257924726,0.27,0.166,0.000167288,GEC,ZFX
SORBS21,7.84E-09,0.288140818,0.67,0.528,0.000219273,GEC,SORBS2
SBF2,8.09E-09,0.258694338,0.826,0.72,0.000226399,GEC,SBF2
MAP4K5,8.25E-09,0.292153232,0.476,0.347,0.000230869,GEC,MAP4K5
SYNRG,8.41E-09,0.259508651,0.288,0.185,0.000235198,GEC,SYNRG
MLLT31,8.88E-09,0.405289054,0.558,0.433,0.000248334,GEC,MLLT3
PRKD3,9.93E-09,0.308257539,0.295,0.189,0.000277667,GEC,PRKD3
PHACTR4,1.05E-08,0.326211988,0.521,0.391,0.000294491,GEC,PHACTR4
CD1091,1.09E-08,0.253203854,0.35,0.231,0.00030371,GEC,CD109
TBCA,1.39E-08,0.318256536,0.321,0.217,0.000387492,GEC,TBCA
TRIM33,2.17E-08,0.277764586,0.389,0.27,0.000605721,GEC,TRIM33
PDS5B,2.84E-08,0.313774535,0.544,0.411,0.000795338,GEC,PDS5B
OSBPL1A,2.97E-08,0.265392109,0.298,0.194,0.000832064,GEC,OSBPL1A
KIF1B,3.38E-08,0.302045235,0.473,0.352,0.000944311,GEC,KIF1B
MT2A,4.07E-08,0.268924484,0.251,0.16,0.0011388,GEC,MT2A
KLC1,4.14E-08,0.255812818,0.465,0.339,0.001157301,GEC,KLC1
WDR7,4.39E-08,0.267982688,0.447,0.326,0.00122778,GEC,WDR7
ZFR,5.11E-08,0.250037813,0.462,0.335,0.001430062,GEC,ZFR
USP31,6.18E-08,0.306847263,0.256,0.162,0.001729911,GEC,USP31
ARMC8,6.46E-08,0.286984854,0.321,0.216,0.001807402,GEC,ARMC8
TMEM245,8.14E-08,0.293237832,0.383,0.272,0.00227538,GEC,TMEM245
NUTM2B-AS1,8.25E-08,0.250112664,0.389,0.271,0.002307562,GEC,NUTM2B-AS1
USP40,8.56E-08,0.282815324,0.312,0.212,0.002394271,GEC,USP40
KIAA1328,9.84E-08,0.290486192,0.422,0.31,0.002750906,GEC,KIAA1328
FAM222B,1.02E-07,0.253426927,0.381,0.265,0.002841765,GEC,FAM222B
PARP14,1.04E-07,0.312728494,0.467,0.357,0.002906211,GEC,PARP14
WIPF2,1.52E-07,0.284352986,0.299,0.2,0.004244152,GEC,WIPF2
MDFIC,1.66E-07,0.287267183,0.343,0.239,0.004634691,GEC,MDFIC
IFI44,1.76E-07,0.305736135,0.262,0.173,0.004923949,GEC,IFI44
SUMF1,1.89E-07,0.293668439,0.555,0.435,0.005290962,GEC,SUMF1
NEDD4,1.93E-07,0.267381808,0.374,0.262,0.005405379,GEC,NEDD4
NFATC3,2.48E-07,0.271990566,0.315,0.214,0.006932833,GEC,NFATC3
PRKRIP1,2.49E-07,0.273056647,0.358,0.251,0.006977612,GEC,PRKRIP1
RNPC3,2.73E-07,0.293839521,0.322,0.22,0.007633261,GEC,RNPC3
C20orf194,2.74E-07,0.251705026,0.557,0.436,0.007652204,GEC,C20orf194
ATXN3,2.91E-07,0.26696198,0.344,0.241,0.008128309,GEC,ATXN3
ZNF44,3.38E-07,0.261949316,0.267,0.175,0.009459431,GEC,ZNF44
FHIT,5.82E-07,0.304742152,0.749,0.665,0.016273622,GEC,FHIT
WASF2,6.27E-07,0.269264498,0.414,0.303,0.017544862,GEC,WASF2
LONRF1,8.35E-07,0.255355289,0.295,0.203,0.023364357,GEC,LONRF1
MEF2C-AS1,1.62E-06,0.286067653,0.273,0.181,0.045191571,GEC,MEF2C-AS1
PCBP1-AS1,2.12E-06,0.278381893,0.293,0.201,0.059304372,GEC,PCBP1-AS1
ARHGAP5,2.69E-06,0.300720992,0.462,0.355,0.075323903,GEC,ARHGAP5
AC138305.1,3.77E-06,0.267526811,0.276,0.193,0.10538827,GEC,AC138305.1
ZNF652,6.91E-06,0.257764892,0.259,0.181,0.193259849,GEC,ZNF652
BCL2,1.47E-05,0.262721935,0.434,0.342,0.411720518,GEC,BCL2
PRKG1,1.68E-05,0.335838454,0.713,0.631,0.468774661,GEC,PRKG1
FAM126B,1.81E-05,0.267727324,0.268,0.193,0.505625989,GEC,FAM126B
CDK6,3.25E-05,0.263348431,0.412,0.323,0.907881556,GEC,CDK6
ESRRG,0.000853878,0.282712085,0.605,0.532,1,GEC,ESRRG
BICC1,0.004350262,0.254035455,0.636,0.555,1,GEC,BICC1
KCNQ3,4.16E-46,2.652616829,0.441,0.098,1.16E-41,PTC,KCNQ3
INSR,2.48E-33,1.879147306,0.913,0.676,6.94E-29,PTC,INSR
COL15A1,4.40E-33,1.674487404,0.391,0.094,1.23E-28,PTC,COL15A1
PLCB11,2.26E-32,1.440488263,0.95,0.809,6.33E-28,PTC,PLCB1
GALNT18,1.59E-29,1.323959948,0.814,0.434,4.45E-25,PTC,GALNT18
HSPG2,2.88E-28,1.284081714,0.839,0.525,8.04E-24,PTC,HSPG2
COL4A1,1.04E-27,1.347362961,0.857,0.556,2.90E-23,PTC,COL4A1
DGKD,1.28E-27,2.001142381,0.435,0.138,3.58E-23,PTC,DGKD
PTPRE,1.57E-26,1.537665544,0.634,0.282,4.38E-22,PTC,PTPRE
LAMA4,2.17E-26,1.233420135,0.54,0.203,6.07E-22,PTC,LAMA4
MCAM,1.49E-25,1.2307012,0.391,0.116,4.15E-21,PTC,MCAM
SPRY1,1.47E-24,1.296401255,0.584,0.241,4.10E-20,PTC,SPRY1
SFMBT2,3.32E-24,1.722254895,0.652,0.348,9.29E-20,PTC,SFMBT2
SH3PXD2A,4.03E-24,1.363853556,0.453,0.162,1.13E-19,PTC,SH3PXD2A
TSPAN18,4.03E-24,1.276175543,0.441,0.153,1.13E-19,PTC,TSPAN18
ADAMTS9,6.95E-24,1.474336257,0.82,0.522,1.94E-19,PTC,ADAMTS9
GRK5,1.71E-23,1.434881603,0.578,0.27,4.78E-19,PTC,GRK5
ADAM19,2.86E-23,1.161857238,0.298,0.076,8.01E-19,PTC,ADAM19
PLVAP,3.52E-23,1.210198282,0.429,0.138,9.85E-19,PTC,PLVAP
COL4A2,9.81E-22,1.207545403,0.863,0.57,2.74E-17,PTC,COL4A2
PLEKHG1,3.67E-20,0.981167229,0.913,0.678,1.03E-15,PTC,PLEKHG1
DIPK2B,4.98E-20,0.851219286,0.453,0.166,1.39E-15,PTC,DIPK2B
MYH9,5.46E-19,0.976555544,0.888,0.621,1.53E-14,PTC,MYH9
TCF4,5.52E-19,1.008394535,0.932,0.812,1.54E-14,PTC,TCF4
DLL4,7.23E-19,1.127320786,0.36,0.12,2.02E-14,PTC,DLL4
MCF2L,2.24E-18,1.309972,0.516,0.246,6.28E-14,PTC,MCF2L
DIAPH21,2.66E-18,1.050157339,0.758,0.464,7.43E-14,PTC,DIAPH2
CSGALNACT1,1.75E-17,1.148487345,0.683,0.409,4.90E-13,PTC,CSGALNACT1
ETS1,3.89E-17,0.979477082,0.714,0.427,1.09E-12,PTC,ETS1
VWF,7.36E-17,0.894170135,0.733,0.411,2.06E-12,PTC,VWF
NOTCH41,1.87E-16,0.941433713,0.671,0.392,5.22E-12,PTC,NOTCH4
RASGRF21,2.03E-16,0.89918863,0.702,0.427,5.69E-12,PTC,RASGRF2
PIP5K1C,1.24E-14,0.97211247,0.385,0.163,3.47E-10,PTC,PIP5K1C
PDGFB1,1.64E-14,0.882089461,0.335,0.125,4.60E-10,PTC,PDGFB
IQSEC11,3.68E-14,0.968736917,0.41,0.181,1.03E-09,PTC,IQSEC1
NR5A2,4.70E-14,1.010365688,0.342,0.132,1.31E-09,PTC,NR5A2
ABCB1,6.29E-14,1.368726015,0.447,0.223,1.76E-09,PTC,ABCB1
AC008050.1,9.97E-14,1.204994628,0.317,0.121,2.79E-09,PTC,AC008050.1
EMP1,1.39E-13,0.86796136,0.72,0.474,3.88E-09,PTC,EMP1
PITPNC1,1.47E-13,0.835816908,0.907,0.781,4.11E-09,PTC,PITPNC1
CPNE5,1.89E-13,0.878128226,0.335,0.132,5.28E-09,PTC,CPNE5
SIPA1L2,1.92E-13,1.006097511,0.472,0.24,5.37E-09,PTC,SIPA1L2
AFAP1L11,2.63E-13,1.109428103,0.416,0.197,7.34E-09,PTC,AFAP1L1
PIK3R31,4.36E-13,1.22479735,0.745,0.585,1.22E-08,PTC,PIK3R3
MAGI1,7.00E-13,0.748504661,0.957,0.839,1.96E-08,PTC,MAGI1
AC119673.2,7.31E-13,1.240965737,0.453,0.225,2.04E-08,PTC,AC119673.2
RAPGEF12,7.72E-13,1.077859957,0.733,0.529,2.16E-08,PTC,RAPGEF1
IVNS1ABP,9.53E-13,0.926710848,0.522,0.277,2.67E-08,PTC,IVNS1ABP
KCNQ1,1.12E-12,1.219384761,0.329,0.141,3.13E-08,PTC,KCNQ1
DYSF1,1.12E-12,0.968197646,0.497,0.258,3.14E-08,PTC,DYSF
RASGRP31,1.85E-12,1.083747742,0.429,0.215,5.17E-08,PTC,RASGRP3
PRKY,1.89E-12,1.013633385,0.317,0.127,5.29E-08,PTC,PRKY
FBXL7,1.97E-12,0.853917183,0.814,0.646,5.51E-08,PTC,FBXL7
ANO2,2.08E-12,0.784073626,0.609,0.338,5.82E-08,PTC,ANO2
CTNNB1,3.39E-12,1.060032131,0.714,0.511,9.49E-08,PTC,CTNNB1
IGFBP3,3.96E-12,1.089430066,0.335,0.144,1.11E-07,PTC,IGFBP3
STK32B,4.00E-12,1.185920089,0.317,0.136,1.12E-07,PTC,STK32B
ZEB11,4.45E-12,0.755709716,0.938,0.761,1.24E-07,PTC,ZEB1
RIN3,7.36E-12,0.721225755,0.391,0.18,2.06E-07,PTC,RIN3
PLXNA21,1.03E-11,0.721393564,0.689,0.445,2.88E-07,PTC,PLXNA2
RAI14,1.50E-11,0.735677691,0.745,0.507,4.20E-07,PTC,RAI14
PXDN,1.71E-11,0.90105621,0.329,0.14,4.78E-07,PTC,PXDN
LIMK2,2.05E-11,0.778490733,0.534,0.295,5.74E-07,PTC,LIMK2
PLXND1,2.34E-11,0.786425882,0.491,0.254,6.55E-07,PTC,PLXND1
APBB21,2.46E-11,0.658172435,0.894,0.776,6.87E-07,PTC,APBB2
LAMB1,3.03E-11,1.055440136,0.54,0.313,8.48E-07,PTC,LAMB1
NLGN4Y,3.64E-11,0.901171911,0.304,0.125,1.02E-06,PTC,NLGN4Y
PHACTR1,4.80E-11,1.009922762,0.596,0.374,1.34E-06,PTC,PHACTR1
ITPKB1,5.24E-11,0.965281931,0.385,0.186,1.47E-06,PTC,ITPKB
PTPRK,5.27E-11,0.763573117,0.814,0.652,1.47E-06,PTC,PTPRK
GRAMD1A,5.51E-11,0.795153435,0.391,0.188,1.54E-06,PTC,GRAMD1A
DPYSL3,6.20E-11,0.777532065,0.466,0.242,1.73E-06,PTC,DPYSL3
MAST41,6.30E-11,0.663262884,0.807,0.633,1.76E-06,PTC,MAST4
MAFK,7.69E-11,0.907930109,0.298,0.126,2.15E-06,PTC,MAFK
MYO1B,7.72E-11,1.201906267,0.54,0.32,2.16E-06,PTC,MYO1B
CLIC4,7.87E-11,0.73255668,0.795,0.583,2.20E-06,PTC,CLIC4
EGFL7,8.11E-11,1.11552273,0.758,0.624,2.27E-06,PTC,EGFL7
SPARCL1,8.23E-11,0.931349794,0.503,0.278,2.30E-06,PTC,SPARCL1
ST3GAL6,1.67E-10,0.806450119,0.292,0.123,4.67E-06,PTC,ST3GAL6
NDST1,1.99E-10,0.889247453,0.255,0.1,5.57E-06,PTC,NDST1
TBCD,2.02E-10,0.780402325,0.609,0.376,5.64E-06,PTC,TBCD
PODXL1,2.11E-10,1.050771534,0.596,0.416,5.91E-06,PTC,PODXL
PCDH17,2.91E-10,0.96539491,0.379,0.182,8.15E-06,PTC,PCDH17
SEMA6B,5.74E-10,0.588549141,0.28,0.111,1.60E-05,PTC,SEMA6B
PITPNM2,6.08E-10,0.660177528,0.447,0.24,1.70E-05,PTC,PITPNM2
PRKD2,6.35E-10,0.71615974,0.416,0.211,1.78E-05,PTC,PRKD2
CHSY3,7.95E-10,0.906291679,0.404,0.206,2.22E-05,PTC,CHSY3
PREX12,1.09E-09,1.07041848,0.478,0.283,3.06E-05,PTC,PREX1
CBL,1.11E-09,0.698843262,0.379,0.187,3.11E-05,PTC,CBL
AL356124.1,1.38E-09,1.296483415,0.286,0.13,3.86E-05,PTC,AL356124.1
ANGEL1,1.69E-09,0.669220501,0.261,0.108,4.73E-05,PTC,ANGEL1
FLT11,1.91E-09,0.843974167,0.82,0.704,5.35E-05,PTC,FLT1
SH3TC1,1.98E-09,0.749801037,0.267,0.113,5.54E-05,PTC,SH3TC1
LCP2,2.02E-09,0.597238043,0.267,0.11,5.64E-05,PTC,LCP2
SMAD1,2.29E-09,0.915087709,0.354,0.182,6.40E-05,PTC,SMAD1
USP311,2.38E-09,0.86325285,0.348,0.171,6.65E-05,PTC,USP31
NRP2,2.51E-09,0.666888611,0.261,0.107,7.01E-05,PTC,NRP2
NAV3,2.56E-09,0.738692396,0.516,0.297,7.17E-05,PTC,NAV3
RFTN11,2.79E-09,0.733540714,0.522,0.309,7.80E-05,PTC,RFTN1
CMIP,2.84E-09,0.754116571,0.739,0.57,7.94E-05,PTC,CMIP
ADAMTSL1,3.47E-09,0.737040357,0.453,0.248,9.71E-05,PTC,ADAMTSL1
PALD11,5.36E-09,0.898086644,0.335,0.167,0.000149813,PTC,PALD1
SPSB1,5.80E-09,0.730283486,0.348,0.17,0.000162105,PTC,SPSB1
LMBR1,5.82E-09,0.837890905,0.534,0.343,0.000162733,PTC,LMBR1
DISC1,6.65E-09,0.764392526,0.516,0.314,0.000186125,PTC,DISC1
MAML31,6.80E-09,0.744699863,0.758,0.582,0.000190329,PTC,MAML3
PKIG,7.62E-09,0.494227455,0.472,0.261,0.000213013,PTC,PKIG
LAMC1,8.67E-09,0.913926064,0.534,0.335,0.000242424,PTC,LAMC1
MIR4435-2HG1,9.74E-09,0.870436831,0.441,0.256,0.000272371,PTC,MIR4435-2HG
C5orf17,1.43E-08,1.093937062,0.267,0.123,0.000399774,PTC,C5orf17
NAV12,1.50E-08,0.818839811,0.571,0.366,0.000418267,PTC,NAV1
CBLB,1.50E-08,0.879466306,0.72,0.591,0.000420488,PTC,CBLB
FMNL2,1.86E-08,0.872897307,0.72,0.542,0.000520231,PTC,FMNL2
VASH1,1.99E-08,0.620017285,0.292,0.137,0.000556117,PTC,VASH1
INPP5A,2.33E-08,0.76666535,0.391,0.215,0.000652752,PTC,INPP5A
TRIO,3.13E-08,0.545231035,0.839,0.726,0.000875406,PTC,TRIO
NR4A1,3.75E-08,0.867169992,0.509,0.327,0.001049212,PTC,NR4A1
STRBP,3.93E-08,0.703856242,0.404,0.224,0.001100419,PTC,STRBP
MGLL,6.22E-08,0.623195507,0.335,0.168,0.001740815,PTC,MGLL
ARHGAP29,6.37E-08,0.590796547,0.845,0.714,0.001782891,PTC,ARHGAP29
FGF13,8.30E-08,0.836551943,0.429,0.246,0.002322838,PTC,FGF13
NDRG1,8.99E-08,0.997463382,0.658,0.479,0.002515581,PTC,NDRG1
HDAC7,9.14E-08,0.566091969,0.466,0.271,0.002555743,PTC,HDAC7
AKAP132,1.00E-07,0.602845976,0.876,0.763,0.002796247,PTC,AKAP13
MYO1D,1.11E-07,0.602059284,0.683,0.482,0.003107722,PTC,MYO1D
DOCK92,1.12E-07,0.537324407,0.851,0.643,0.003120532,PTC,DOCK9
RANBP17,1.16E-07,0.890856778,0.516,0.325,0.003235215,PTC,RANBP17
DGKH,1.25E-07,0.596356047,0.745,0.545,0.003506666,PTC,DGKH
IQCJ-SCHIP1,1.44E-07,0.477491166,0.671,0.452,0.004024806,PTC,IQCJ-SCHIP1
TCF121,1.45E-07,0.514861102,0.907,0.808,0.00406719,PTC,TCF12
AGAP1,1.65E-07,0.646859438,0.689,0.505,0.004628627,PTC,AGAP1
KANK3,1.96E-07,0.665626315,0.304,0.154,0.005495399,PTC,KANK3
FYN1,2.09E-07,0.691644255,0.578,0.398,0.005857595,PTC,FYN
GRB10,2.18E-07,0.662904962,0.832,0.699,0.006105802,PTC,GRB10
SHANK3,2.53E-07,0.617947918,0.665,0.503,0.007076883,PTC,SHANK3
TSHZ2,2.62E-07,0.931518379,0.534,0.369,0.007328401,PTC,TSHZ2
MYO1E,2.66E-07,0.719807495,0.845,0.697,0.007427688,PTC,MYO1E
FILIP1,2.66E-07,0.669100859,0.323,0.168,0.007445128,PTC,FILIP1
SPNS2,2.72E-07,0.683759992,0.286,0.144,0.007595606,PTC,SPNS2
PRKCH,3.36E-07,0.590866759,0.77,0.644,0.00938901,PTC,PRKCH
ARHGEF7,3.41E-07,0.851193058,0.559,0.401,0.009546526,PTC,ARHGEF7
ATP11A,4.39E-07,0.614038296,0.559,0.38,0.012269367,PTC,ATP11A
MEF2C,4.88E-07,0.529323737,0.727,0.535,0.013636951,PTC,MEF2C
MSN,5.48E-07,0.492782654,0.689,0.489,0.015321481,PTC,MSN
NECTIN2,6.10E-07,0.472172771,0.404,0.224,0.017069022,PTC,NECTIN2
SEMA3F,6.36E-07,0.603754385,0.267,0.133,0.017800683,PTC,SEMA3F
TMEM184B,6.60E-07,0.754907581,0.348,0.201,0.018461183,PTC,TMEM184B
EML4,6.83E-07,0.620993047,0.634,0.456,0.01909665,PTC,EML4
SLC2A3,6.83E-07,0.468842919,0.665,0.433,0.019117018,PTC,SLC2A3
ADGRL41,7.69E-07,0.803796549,0.646,0.485,0.021505785,PTC,ADGRL4
MIR181A1HG,8.56E-07,0.38667386,0.28,0.136,0.023936604,PTC,MIR181A1HG
SLC4A7,8.96E-07,0.706364805,0.559,0.39,0.025063439,PTC,SLC4A7
TPM4,1.15E-06,0.567359608,0.602,0.407,0.032137298,PTC,TPM4
AC007319.1,1.25E-06,0.667140662,0.547,0.376,0.034971045,PTC,AC007319.1
RAPGEF51,1.36E-06,0.373393623,0.739,0.53,0.038097188,PTC,RAPGEF5
COL18A1,1.47E-06,0.626146219,0.422,0.262,0.041127279,PTC,COL18A1
NXN,1.62E-06,0.62169054,0.652,0.491,0.045266367,PTC,NXN
PIK3R1,1.80E-06,0.870563443,0.348,0.205,0.050338889,PTC,PIK3R1
CSNK1E,2.18E-06,0.407097077,0.311,0.164,0.06089245,PTC,CSNK1E
ABCG1,2.29E-06,0.710746267,0.391,0.23,0.063952288,PTC,ABCG1
LAMA5,2.32E-06,0.521902177,0.342,0.191,0.064936689,PTC,LAMA5
CDYL2,2.36E-06,0.615611007,0.255,0.131,0.066094039,PTC,CDYL2
PARVB1,2.36E-06,0.630743632,0.385,0.235,0.066124385,PTC,PARVB
CALCRL,2.81E-06,0.459188487,0.665,0.466,0.078625003,PTC,CALCRL
RHOJ,2.91E-06,0.542544677,0.422,0.257,0.081501921,PTC,RHOJ
ADCY41,3.01E-06,0.607925659,0.404,0.246,0.084289887,PTC,ADCY4
SERPINE11,3.10E-06,0.651715559,0.354,0.207,0.08664342,PTC,SERPINE1
KALRN,3.11E-06,0.485838674,0.758,0.574,0.086951895,PTC,KALRN
ITPRIP,3.13E-06,0.82724661,0.385,0.241,0.087443063,PTC,ITPRIP
PPP1R13B,3.32E-06,0.738573376,0.547,0.4,0.092980326,PTC,PPP1R13B
SNRK,3.36E-06,0.707341179,0.516,0.366,0.093912216,PTC,SNRK
FMNL3,3.48E-06,0.703019514,0.323,0.186,0.097224091,PTC,FMNL3
CYTOR1,3.58E-06,0.52251964,0.329,0.183,0.100192074,PTC,CYTOR
DOCK6,3.85E-06,0.557846447,0.553,0.377,0.107600069,PTC,DOCK6
RBFOX21,4.47E-06,0.375939773,0.801,0.599,0.125047566,PTC,RBFOX2
JAM31,4.86E-06,0.761223932,0.342,0.204,0.135986332,PTC,JAM3
MACF1,5.23E-06,0.33468339,0.95,0.86,0.146286201,PTC,MACF1
PICALM,7.67E-06,0.52888034,0.894,0.839,0.214514092,PTC,PICALM
APOLD1,7.70E-06,0.783361502,0.273,0.151,0.215327947,PTC,APOLD1
ATP1B3,8.06E-06,0.848558685,0.59,0.429,0.225397203,PTC,ATP1B3
NEAT1,9.52E-06,0.520791313,0.925,0.898,0.266320556,PTC,NEAT1
NLRC5,9.61E-06,0.435327971,0.292,0.159,0.268833797,PTC,NLRC5
ARL152,1.03E-05,0.321695974,0.957,0.901,0.289471708,PTC,ARL15
PDLIM5,1.30E-05,0.432544632,0.87,0.758,0.363352566,PTC,PDLIM5
RNF145,1.30E-05,0.522170973,0.435,0.282,0.364058355,PTC,RNF145
ELL2,1.63E-05,0.720708664,0.472,0.32,0.456633312,PTC,ELL2
TMEM1811,1.84E-05,0.621756905,0.304,0.181,0.514763595,PTC,TMEM181
TEAD4,1.89E-05,0.446477738,0.267,0.143,0.527340006,PTC,TEAD4
DNAJC5,2.22E-05,0.437188395,0.311,0.178,0.620567722,PTC,DNAJC5
SND1,2.43E-05,0.441376664,0.54,0.365,0.67920229,PTC,SND1
MAP1B1,2.64E-05,0.424800828,0.273,0.149,0.73707033,PTC,MAP1B
SH2B3,2.65E-05,0.395700028,0.273,0.149,0.740289421,PTC,SH2B3
PLD11,2.83E-05,0.457785258,0.373,0.227,0.790784964,PTC,PLD1
ANKRD11,2.89E-05,0.617688402,0.714,0.562,0.80920347,PTC,ANKRD11
ZNF423,3.27E-05,0.464726171,0.348,0.21,0.914712339,PTC,ZNF423
DLEU21,3.38E-05,0.724950465,0.652,0.525,0.945691015,PTC,DLEU2
THSD7A1,3.45E-05,0.447921192,0.783,0.698,0.964992737,PTC,THSD7A
KCNN32,3.82E-05,0.57675536,0.317,0.189,1,PTC,KCNN3
AC002070.1,3.83E-05,0.564066043,0.36,0.232,1,PTC,AC002070.1
NOTCH1,4.02E-05,0.555046088,0.273,0.154,1,PTC,NOTCH1
LMCD11,4.02E-05,0.595142719,0.522,0.35,1,PTC,LMCD1
ITGA91,4.18E-05,0.47032147,0.516,0.353,1,PTC,ITGA9
DOCK1,4.42E-05,0.466120849,0.789,0.655,1,PTC,DOCK1
FAM155A1,5.50E-05,0.557596424,0.621,0.466,1,PTC,FAM155A
ELK3,5.82E-05,0.529760063,0.404,0.268,1,PTC,ELK3
CDK17,6.27E-05,0.426923979,0.764,0.611,1,PTC,CDK17
CAMK1D,6.76E-05,0.549475779,0.534,0.373,1,PTC,CAMK1D
FAR2,6.77E-05,0.399651818,0.348,0.209,1,PTC,FAR2
SWAP701,6.88E-05,0.424265758,0.634,0.472,1,PTC,SWAP70
JARID2,7.04E-05,0.544496222,0.578,0.437,1,PTC,JARID2
RDX1,7.42E-05,0.747885005,0.516,0.37,1,PTC,RDX
Mar-03,7.83E-05,0.63779019,0.298,0.175,1,PTC,Mar-03
ASPH,7.88E-05,0.261374984,0.453,0.296,1,PTC,ASPH
PECAM11,8.11E-05,0.407445189,0.714,0.607,1,PTC,PECAM1
PTPRM1,8.31E-05,0.300556955,0.963,0.954,1,PTC,PTPRM
FLI1,8.32E-05,0.591225189,0.571,0.432,1,PTC,FLI1
STK10,8.49E-05,0.387165325,0.329,0.198,1,PTC,STK10
CD93,8.77E-05,0.380472117,0.311,0.182,1,PTC,CD93
PDE8A,8.85E-05,0.495129572,0.609,0.476,1,PTC,PDE8A
HECW21,9.84E-05,0.754077754,0.422,0.295,1,PTC,HECW2
HIF1A,9.98E-05,0.520499091,0.683,0.56,1,PTC,HIF1A
MGAT5,0.000100567,0.461295904,0.447,0.323,1,PTC,MGAT5
NPDC1,0.000105333,0.443867812,0.497,0.349,1,PTC,NPDC1
MGMT,0.000106342,0.602624383,0.391,0.262,1,PTC,MGMT
ATP2B41,0.000107351,0.531669055,0.373,0.251,1,PTC,ATP2B4
NIBAN2,0.000115935,0.442163284,0.255,0.146,1,PTC,NIBAN2
SYNPO1,0.000116737,0.487214341,0.28,0.17,1,PTC,SYNPO
ZFAND3,0.000119846,0.381025326,0.876,0.805,1,PTC,ZFAND3
PDLIM1,0.000127665,0.44432585,0.59,0.444,1,PTC,PDLIM1
CRYBG31,0.000133869,0.477963317,0.385,0.251,1,PTC,CRYBG3
ZDHHC141,0.000154521,0.639569037,0.54,0.406,1,PTC,ZDHHC14
RERE1,0.000155495,0.354758102,0.863,0.754,1,PTC,RERE
ROBO4,0.000163739,0.429201268,0.28,0.166,1,PTC,ROBO4
LCLAT1,0.000164505,0.446024178,0.335,0.214,1,PTC,LCLAT1
RPS6KA21,0.000164665,0.567666428,0.559,0.414,1,PTC,RPS6KA2
ENTPD11,0.000165508,0.535710419,0.46,0.327,1,PTC,ENTPD1
MYO10,0.000169084,0.435481116,0.565,0.429,1,PTC,MYO10
MRTFB1,0.000175943,0.330268304,0.615,0.456,1,PTC,MRTFB
NOD11,0.000181657,0.433973252,0.323,0.201,1,PTC,NOD1
ACTR3,0.000182683,0.438564429,0.571,0.414,1,PTC,ACTR3
WDR60,0.00018401,0.397310056,0.447,0.304,1,PTC,WDR60
PFKFB3,0.000187068,0.324132773,0.366,0.232,1,PTC,PFKFB3
TUBB6,0.000191703,0.266410662,0.304,0.18,1,PTC,TUBB6
PHLDB1,0.000229711,0.356512493,0.348,0.218,1,PTC,PHLDB1
MTMR12,0.000232237,0.327493737,0.304,0.186,1,PTC,MTMR12
NEDD92,0.0002712,0.59199041,0.677,0.552,1,PTC,NEDD9
PALM2-AKAP2,0.000271419,0.305754571,0.696,0.536,1,PTC,PALM2-AKAP2
ACTN4,0.000308911,0.377045792,0.652,0.519,1,PTC,ACTN4
SPG7,0.000341558,0.311838911,0.366,0.235,1,PTC,SPG7
RCAN21,0.000347561,0.538617004,0.416,0.288,1,PTC,RCAN2
FOSL2,0.00034985,0.364818057,0.584,0.444,1,PTC,FOSL2
EGLN1,0.000368774,0.26060443,0.304,0.182,1,PTC,EGLN1
SPATS2,0.000380255,0.426315947,0.391,0.267,1,PTC,SPATS2
UVRAG,0.000391518,0.320692734,0.683,0.533,1,PTC,UVRAG
VEGFC2,0.000454153,0.540910042,0.46,0.333,1,PTC,VEGFC
ERO1A,0.000476759,0.353386295,0.292,0.181,1,PTC,ERO1A
SUSD6,0.000478213,0.433733874,0.509,0.389,1,PTC,SUSD6
MYO9B1,0.000518855,0.62076003,0.41,0.29,1,PTC,MYO9B
HK1,0.000520645,0.358225649,0.36,0.237,1,PTC,HK1
HIVEP1,0.000526346,0.356487729,0.398,0.27,1,PTC,HIVEP1
TMEM255B,0.000531768,0.442104809,0.255,0.152,1,PTC,TMEM255B
GNAI1,0.000581163,0.306839318,0.323,0.202,1,PTC,GNAI1
SLC12A21,0.000622102,0.493731707,0.255,0.16,1,PTC,SLC12A2
RSU1,0.000649101,0.372006576,0.379,0.258,1,PTC,RSU1
FBXW7,0.000650069,0.616467772,0.59,0.477,1,PTC,FBXW7
RGL11,0.000688159,0.665442142,0.398,0.294,1,PTC,RGL1
SRGAP21,0.000715595,0.419657041,0.41,0.283,1,PTC,SRGAP2
INPP5D,0.00072729,0.51139642,0.385,0.266,1,PTC,INPP5D
PTPN141,0.000736865,0.58738255,0.671,0.562,1,PTC,PTPN14
BAZ1A,0.000760642,0.431603881,0.348,0.233,1,PTC,BAZ1A
RNF144A1,0.000790743,0.536042885,0.317,0.215,1,PTC,RNF144A
ELMO11,0.000793401,0.252421352,0.894,0.745,1,PTC,ELMO1
DAB2IP,0.000797167,0.479809161,0.404,0.285,1,PTC,DAB2IP
SSH1,0.000800504,0.442887588,0.385,0.273,1,PTC,SSH1
CHD7,0.000904925,0.456133269,0.422,0.302,1,PTC,CHD7
RELL1,0.000925808,0.398977074,0.335,0.221,1,PTC,RELL1
TNS1,0.000947494,0.397362399,0.503,0.38,1,PTC,TNS1
RRBP1,0.000974602,0.335086326,0.404,0.282,1,PTC,RRBP1
CCNY1,0.000993892,0.31499681,0.752,0.609,1,PTC,CCNY
UACA1,0.001056118,0.443683729,0.708,0.59,1,PTC,UACA
ACTB,0.001097398,0.509357945,0.429,0.316,1,PTC,ACTB
SH2D3C2,0.001163345,0.382850269,0.36,0.253,1,PTC,SH2D3C
PACS1,0.001168815,0.252558846,0.559,0.416,1,PTC,PACS1
LRCH1,0.001178351,0.3863299,0.683,0.589,1,PTC,LRCH1
ARHGEF3,0.00119051,0.452213827,0.696,0.566,1,PTC,ARHGEF3
SLC16A10,0.001339876,0.386558615,0.267,0.168,1,PTC,SLC16A10
WWTR11,0.001381002,0.389043038,0.888,0.76,1,PTC,WWTR1
CDH52,0.001499962,0.557035572,0.311,0.219,1,PTC,CDH5
SCLT1,0.00151226,0.46921367,0.422,0.313,1,PTC,SCLT1
RALGAPA1,0.0015263,0.441162654,0.696,0.575,1,PTC,RALGAPA1
FAM49B,0.001604922,0.337753302,0.522,0.387,1,PTC,FAM49B
SULF2,0.001630625,0.317836701,0.391,0.273,1,PTC,SULF2
ROCK2,0.001635713,0.353790359,0.665,0.52,1,PTC,ROCK2
FAM126A,0.001664597,0.250269575,0.261,0.162,1,PTC,FAM126A
ZNF644,0.001704901,0.40878388,0.596,0.454,1,PTC,ZNF644
MCL1,0.001810939,0.381983513,0.348,0.236,1,PTC,MCL1
FOXK1,0.001908232,0.521804492,0.28,0.197,1,PTC,FOXK1
MIDN,0.001916709,0.250813846,0.398,0.28,1,PTC,MIDN
RAPGEF21,0.001918697,0.404504753,0.714,0.631,1,PTC,RAPGEF2
SERINC5,0.001926088,0.320025193,0.311,0.207,1,PTC,SERINC5
NFATC2,0.001969747,0.567286306,0.36,0.254,1,PTC,NFATC2
MARK4,0.001999008,0.465421369,0.255,0.165,1,PTC,MARK4
DHRSX,0.002013148,0.502631896,0.385,0.273,1,PTC,DHRSX
ARHGAP18,0.002023357,0.719574238,0.366,0.275,1,PTC,ARHGAP18
FRS21,0.002110769,0.438267509,0.366,0.267,1,PTC,FRS2
EFNB21,0.00218253,0.58367079,0.422,0.33,1,PTC,EFNB2
UGCG,0.002220162,0.430324037,0.59,0.464,1,PTC,UGCG
RASIP1,0.002249789,0.446018749,0.311,0.215,1,PTC,RASIP1
RARS2,0.002268594,0.251864838,0.329,0.222,1,PTC,RARS2
CCDC85A1,0.002308696,0.465857107,0.292,0.199,1,PTC,CCDC85A
SKI,0.002322183,0.388221124,0.36,0.258,1,PTC,SKI
CEP112,0.002327732,0.320806199,0.665,0.534,1,PTC,CEP112
EIF4G3,0.002387699,0.334103361,0.807,0.682,1,PTC,EIF4G3
RGS31,0.002581478,0.458601694,0.261,0.173,1,PTC,RGS3
DIP2A,0.002604304,0.370928443,0.329,0.231,1,PTC,DIP2A
FUS,0.002660876,0.276038094,0.447,0.34,1,PTC,FUS
OSBPL10,0.002695062,0.555681431,0.472,0.377,1,PTC,OSBPL10
MTMR2,0.002755666,0.267945126,0.286,0.187,1,PTC,MTMR2
TNFRSF10B,0.003016011,0.461539252,0.28,0.19,1,PTC,TNFRSF10B
PTBP2,0.00309681,0.285709494,0.596,0.489,1,PTC,PTBP2
R3HCC1L,0.003218102,0.421782669,0.28,0.192,1,PTC,R3HCC1L
LRRC8C,0.003243367,0.444529679,0.304,0.214,1,PTC,LRRC8C
CTNND1,0.003315117,0.315873759,0.814,0.689,1,PTC,CTNND1
IQCK,0.003397958,0.384334165,0.273,0.187,1,PTC,IQCK
VPS53,0.003435131,0.27884902,0.391,0.282,1,PTC,VPS53
EXD3,0.003637287,0.251670531,0.273,0.181,1,PTC,EXD3
LDLRAD3,0.003679108,0.274778987,0.267,0.17,1,PTC,LDLRAD3
GBE1,0.003769182,0.442053873,0.534,0.396,1,PTC,GBE1
TAF1,0.003786415,0.358794048,0.398,0.294,1,PTC,TAF1
LMNA,0.004028114,0.269192718,0.391,0.28,1,PTC,LMNA
CEP170,0.004606752,0.303249224,0.354,0.256,1,PTC,CEP170
OSBPL3,0.00461779,0.279377711,0.385,0.283,1,PTC,OSBPL3
SGIP1,0.004787776,0.426638142,0.36,0.257,1,PTC,SGIP1
PABPC1,0.00492715,0.407910755,0.36,0.262,1,PTC,PABPC1
ABL1,0.005095281,0.503781593,0.478,0.398,1,PTC,ABL1
MED15,0.005145571,0.297344296,0.28,0.19,1,PTC,MED15
SH3BP51,0.00525329,0.320936448,0.447,0.338,1,PTC,SH3BP5
TNS2,0.005340606,0.448556194,0.317,0.227,1,PTC,TNS2
ST3GAL31,0.005373661,0.373412341,0.323,0.226,1,PTC,ST3GAL3
CCN1,0.005530984,0.364958045,0.354,0.251,1,PTC,CCN1
MAMLD11,0.005551499,0.518600968,0.273,0.184,1,PTC,MAMLD1
GSN1,0.005685525,0.322900001,0.447,0.327,1,PTC,GSN
INPP4A,0.005921798,0.295948833,0.28,0.19,1,PTC,INPP4A
NFIC,0.006170394,0.331779022,0.398,0.294,1,PTC,NFIC
MYO5A,0.006242887,0.326449951,0.348,0.254,1,PTC,MYO5A
RGS12,0.006482789,0.445417786,0.329,0.242,1,PTC,RGS12
ARHGEF10,0.006563447,0.291230881,0.354,0.255,1,PTC,ARHGEF10
ARHGEF12,0.006645631,0.316838712,0.714,0.644,1,PTC,ARHGEF12
STAT5B,0.00685183,0.410079135,0.354,0.267,1,PTC,STAT5B
A2M1,0.007046827,0.361082663,0.416,0.318,1,PTC,A2M
UBE2E2,0.007236784,0.374390655,0.634,0.554,1,PTC,UBE2E2
GSK3B,0.007303496,0.343244286,0.658,0.579,1,PTC,GSK3B
ZDHHC21,0.007574094,0.289772103,0.404,0.31,1,PTC,ZDHHC21
KIAA03551,0.007731247,0.357095675,0.553,0.473,1,PTC,KIAA0355
ANKRD281,0.007809019,0.344421259,0.559,0.456,1,PTC,ANKRD28
ATXN7L11,0.008006096,0.420324121,0.379,0.292,1,PTC,ATXN7L1
CCM2,0.008071923,0.268923019,0.298,0.204,1,PTC,CCM2
MTUS11,0.008650704,0.527342724,0.503,0.426,1,PTC,MTUS1
TSPAN14,0.008663371,0.308745938,0.354,0.264,1,PTC,TSPAN14
GNA13,0.008755886,0.343696435,0.28,0.198,1,PTC,GNA13
SPRED1,0.008770032,0.350954922,0.435,0.335,1,PTC,SPRED1
KITLG,0.008813368,0.438141684,0.435,0.335,1,PTC,KITLG
KLHL51,0.008821714,0.353411255,0.466,0.377,1,PTC,KLHL5
TANGO6,0.008840561,0.292172226,0.255,0.176,1,PTC,TANGO6
TTTY14,0.009173074,0.267611845,0.391,0.287,1,PTC,TTTY14
CD1092,0.009268148,0.335982411,0.342,0.247,1,PTC,CD109
SMG6,0.009401051,0.362814806,0.453,0.368,1,PTC,SMG6
PLS31,0.009477182,0.291374008,0.398,0.304,1,PTC,PLS3
PTK21,0.009527566,0.26057293,0.888,0.806,1,PTC,PTK2
DARS,0.009713334,0.360391193,0.286,0.206,1,PTC,DARS
NRP11,0.009732967,0.268370673,0.677,0.566,1,PTC,NRP1
ARL153,1.94E-188,2.068429855,0.998,0.889,5.43E-184,DVR,ARL15
LINC006391,2.25E-176,2.236356108,0.487,0.057,6.29E-172,DVR,LINC00639
NKAIN21,1.93E-168,2.692879848,0.69,0.155,5.40E-164,DVR,NKAIN2
LINC01695,2.53E-161,2.045988619,0.409,0.04,7.06E-157,DVR,LINC01695
MCTP11,7.19E-157,2.648767716,0.88,0.329,2.01E-152,DVR,MCTP1
ADAMTS11,8.39E-135,2.014346859,0.789,0.279,2.35E-130,DVR,ADAMTS1
VEGFC3,1.64E-120,1.693629592,0.776,0.276,4.58E-116,DVR,VEGFC
SYT1,2.39E-106,2.246722019,0.405,0.075,6.68E-102,DVR,SYT1
PLCB41,7.06E-106,1.558770874,0.895,0.468,1.97E-101,DVR,PLCB4
SYNJ21,2.02E-105,1.695465796,0.599,0.178,5.65E-101,DVR,SYNJ2
ARID5A1,9.88E-104,1.583693429,0.559,0.149,2.76E-99,DVR,ARID5A
EPHA3,9.01E-97,1.658480342,0.266,0.028,2.52E-92,DVR,EPHA3
ENPP21,2.92E-91,2.04502768,0.603,0.205,8.17E-87,DVR,ENPP2
BCR1,8.35E-91,1.569475938,0.73,0.312,2.34E-86,DVR,BCR
BMX,1.21E-89,1.482464919,0.319,0.049,3.39E-85,DVR,BMX
CFAP541,2.74E-84,1.410966722,0.502,0.14,7.65E-80,DVR,CFAP54
EXOC62,1.28E-80,1.332198117,0.816,0.426,3.57E-76,DVR,EXOC6
SH3PXD2B,8.83E-77,1.26925502,0.447,0.117,2.47E-72,DVR,SH3PXD2B
THSD7A2,2.73E-75,1.365282152,0.926,0.669,7.63E-71,DVR,THSD7A
GMDS1,4.00E-75,1.660309144,0.869,0.536,1.12E-70,DVR,GMDS
LRIG1,5.38E-74,1.401543248,0.363,0.083,1.51E-69,DVR,LRIG1
SULF11,4.72E-73,1.488629777,0.698,0.304,1.32E-68,DVR,SULF1
FBLN2,2.14E-72,1.115901913,0.278,0.046,5.98E-68,DVR,FBLN2
PRDM162,3.04E-71,1.282504764,0.468,0.141,8.50E-67,DVR,PRDM16
ITPR21,3.27E-67,1.237583111,0.873,0.606,9.15E-63,DVR,ITPR2
CXCL21,1.24E-66,1.248142001,0.331,0.073,3.47E-62,DVR,CXCL2
FAM155A2,2.50E-66,1.282344324,0.789,0.428,6.98E-62,DVR,FAM155A
EMP11,2.90E-65,1.515341659,0.804,0.439,8.12E-61,DVR,EMP1
MAST42,2.89E-64,1.626996451,0.85,0.61,8.08E-60,DVR,MAST4
MECOM1,5.40E-63,0.885861872,0.983,0.855,1.51E-58,DVR,MECOM
SH3RF21,7.12E-62,1.218403818,0.314,0.07,1.99E-57,DVR,SH3RF2
FBLN51,8.99E-61,1.170503348,0.424,0.129,2.52E-56,DVR,FBLN5
CCDC32,1.03E-58,1.618004698,0.492,0.172,2.88E-54,DVR,CCDC3
MYRIP1,1.22E-57,1.4657276,0.559,0.238,3.41E-53,DVR,MYRIP
ABL21,3.12E-56,1.301614013,0.671,0.339,8.72E-52,DVR,ABL2
SPECC12,7.68E-56,1.271777748,0.405,0.128,2.15E-51,DVR,SPECC1
ABCG11,4.43E-55,1.218190097,0.513,0.198,1.24E-50,DVR,ABCG1
SLC45A41,1.64E-53,1.843282965,0.432,0.156,4.58E-49,DVR,SLC45A4
CDC42BPA1,5.51E-52,1.018698769,0.878,0.677,1.54E-47,DVR,CDC42BPA
CFH1,1.96E-51,1.104177502,0.432,0.151,5.50E-47,DVR,CFH
FBN11,8.77E-51,1.213708432,0.584,0.27,2.45E-46,DVR,FBN1
PDZD21,1.23E-50,1.271469021,0.656,0.354,3.45E-46,DVR,PDZD2
NXN1,6.54E-50,1.18995199,0.766,0.459,1.83E-45,DVR,NXN
RELL11,8.56E-50,1.091552094,0.487,0.189,2.39E-45,DVR,RELL1
PREX21,1.84E-49,1.20348981,0.789,0.512,5.15E-45,DVR,PREX2
ELMO12,1.60E-48,0.816373543,0.939,0.724,4.49E-44,DVR,ELMO1
IGFBP31,1.89E-48,1.542374692,0.369,0.121,5.29E-44,DVR,IGFBP3
ITPR11,3.53E-48,1.161652288,0.684,0.391,9.88E-44,DVR,ITPR1
SWAP702,4.32E-48,1.062836963,0.751,0.44,1.21E-43,DVR,SWAP70
FN11,1.11E-47,1.102366459,0.624,0.297,3.10E-43,DVR,FN1
PCSK51,2.33E-47,1.377710394,0.694,0.399,6.51E-43,DVR,PCSK5
GJA51,2.46E-47,1.257510228,0.399,0.14,6.88E-43,DVR,GJA5
ADAMTS62,4.58E-47,1.329312058,0.595,0.288,1.28E-42,DVR,ADAMTS6
ABLIM12,1.04E-45,1.04275653,0.835,0.611,2.91E-41,DVR,ABLIM1
YBX3,2.41E-45,1.029714282,0.789,0.484,6.73E-41,DVR,YBX3
ARGLU11,3.94E-45,0.967746332,0.838,0.571,1.10E-40,DVR,ARGLU1
ROR11,1.53E-44,1.313552109,0.456,0.195,4.29E-40,DVR,ROR1
PLPP13,2.98E-44,0.96116114,0.968,0.81,8.33E-40,DVR,PLPP1
ATP2A31,8.90E-44,0.976410385,0.365,0.12,2.49E-39,DVR,ATP2A3
DEPP11,1.04E-43,1.101269396,0.392,0.143,2.92E-39,DVR,DEPP1
MAGI11,1.71E-43,0.751833053,0.951,0.829,4.77E-39,DVR,MAGI1
DKK21,3.43E-43,1.92168766,0.291,0.084,9.60E-39,DVR,DKK2
CHIC21,6.40E-43,1.190088466,0.601,0.314,1.79E-38,DVR,CHIC2
EVA1C1,8.43E-43,1.014369231,0.795,0.522,2.36E-38,DVR,EVA1C
IL331,9.85E-42,1.064740677,0.302,0.09,2.75E-37,DVR,IL33
EFNB22,1.53E-41,1.112559606,0.589,0.297,4.29E-37,DVR,EFNB2
UTRN2,1.82E-41,0.737330696,0.962,0.855,5.08E-37,DVR,UTRN
PVT11,2.20E-41,0.966745646,0.466,0.185,6.16E-37,DVR,PVT1
COL8A11,5.71E-41,1.166547522,0.582,0.295,1.60E-36,DVR,COL8A1
PLXNA22,6.40E-41,1.142887389,0.703,0.42,1.79E-36,DVR,PLXNA2
RNF122,1.02E-40,1.008252765,0.268,0.074,2.84E-36,DVR,RNF122
SNTG2,1.56E-40,1.041920205,0.352,0.119,4.37E-36,DVR,SNTG2
WWTR12,2.25E-40,1.094025154,0.916,0.744,6.29E-36,DVR,WWTR1
DLL41,2.25E-40,1.14053564,0.321,0.103,6.29E-36,DVR,DLL4
CDH132,2.31E-40,0.916977262,0.684,0.367,6.46E-36,DVR,CDH13
FLNB1,4.60E-40,0.842728822,0.77,0.481,1.29E-35,DVR,FLNB
PIK3R32,7.73E-40,1.43723024,0.797,0.562,2.16E-35,DVR,PIK3R3
MYO1E1,8.90E-40,1.05686232,0.884,0.678,2.49E-35,DVR,MYO1E
CDK171,9.04E-39,0.856581685,0.838,0.587,2.53E-34,DVR,CDK17
MSRB31,9.57E-39,0.97355633,0.557,0.275,2.68E-34,DVR,MSRB3
DISC1FP11,2.12E-38,1.067131343,0.293,0.089,5.92E-34,DVR,DISC1FP1
CPNE51,4.20E-38,0.951831677,0.333,0.113,1.17E-33,DVR,CPNE5
PLD12,6.03E-38,0.851319719,0.468,0.2,1.69E-33,DVR,PLD1
CTTNBP2NL1,6.82E-38,0.914830901,0.631,0.339,1.91E-33,DVR,CTTNBP2NL
PLCG21,1.94E-37,0.908322883,0.601,0.315,5.43E-33,DVR,PLCG2
TM4SF11,2.32E-37,1.14883777,0.464,0.197,6.48E-33,DVR,TM4SF1
BMPR2,2.36E-37,0.940336939,0.926,0.791,6.59E-33,DVR,BMPR2
CPXM2,8.61E-37,0.929120056,0.325,0.109,2.41E-32,DVR,CPXM2
PKIG1,1.85E-36,1.361440821,0.489,0.238,5.18E-32,DVR,PKIG
TACC11,2.81E-36,1.009769002,0.89,0.723,7.87E-32,DVR,TACC1
DCLK11,9.61E-36,0.842975701,0.289,0.093,2.69E-31,DVR,DCLK1
LDLR,1.92E-35,0.918504249,0.422,0.176,5.37E-31,DVR,LDLR
NUDT41,2.06E-35,1.313999626,0.354,0.144,5.76E-31,DVR,NUDT4
CHSY11,7.83E-35,0.939867968,0.635,0.366,2.19E-30,DVR,CHSY1
PDE3A1,9.74E-35,0.917965069,0.616,0.343,2.73E-30,DVR,PDE3A
ITPKC,9.81E-35,1.113568525,0.42,0.178,2.74E-30,DVR,ITPKC
TCF41,7.05E-34,0.734716659,0.958,0.797,1.97E-29,DVR,TCF4
SOX53,2.47E-33,0.871215245,0.774,0.538,6.90E-29,DVR,SOX5
ARHGAP171,3.60E-33,0.851477358,0.485,0.235,1.01E-28,DVR,ARHGAP17
RALGAPA2,4.43E-33,0.867885205,0.878,0.666,1.24E-28,DVR,RALGAPA2
SNX9,4.90E-33,1.03869841,0.694,0.447,1.37E-28,DVR,SNX9
SRGN1,8.57E-33,0.820063071,0.302,0.104,2.40E-28,DVR,SRGN
TNFRSF10D,9.99E-33,0.82832858,0.378,0.152,2.79E-28,DVR,TNFRSF10D
WNT2B2,1.09E-32,0.998104998,0.462,0.221,3.04E-28,DVR,WNT2B
LRIG3,1.82E-32,1.087731686,0.304,0.11,5.09E-28,DVR,LRIG3
MRTFB2,7.84E-32,0.872968664,0.69,0.431,2.19E-27,DVR,MRTFB
FAM107A,8.32E-32,0.989284524,0.321,0.123,2.33E-27,DVR,FAM107A
FILIP11,1.92E-31,0.867044709,0.363,0.147,5.37E-27,DVR,FILIP1
CLDN5,2.07E-31,0.818549514,0.287,0.1,5.78E-27,DVR,CLDN5
TACR1,2.80E-30,0.914151182,0.302,0.112,7.82E-26,DVR,TACR1
PDCD41,3.20E-30,0.95800303,0.416,0.195,8.96E-26,DVR,PDCD4
PIK3C2B1,3.76E-30,0.906328904,0.481,0.238,1.05E-25,DVR,PIK3C2B
LAMA2,5.40E-30,0.881148334,0.276,0.098,1.51E-25,DVR,LAMA2
MIR4435-2HG2,7.55E-30,1.061192902,0.475,0.234,2.11E-25,DVR,MIR4435-2HG
TGM21,7.33E-29,1.089525911,0.361,0.158,2.05E-24,DVR,TGM2
CRIM11,8.74E-29,0.960078683,0.854,0.678,2.45E-24,DVR,CRIM1
ABLIM3,1.34E-28,0.939431907,0.302,0.118,3.75E-24,DVR,ABLIM3
AC008050.11,7.18E-28,1.019759303,0.285,0.107,2.01E-23,DVR,AC008050.1
GFOD12,9.27E-28,0.8287346,0.595,0.345,2.59E-23,DVR,GFOD1
ERG,1.14E-27,0.756842073,0.768,0.536,3.19E-23,DVR,ERG
MYOF1,1.31E-27,0.864731175,0.601,0.342,3.65E-23,DVR,MYOF
ARRDC3,2.74E-27,0.821272474,0.544,0.298,7.65E-23,DVR,ARRDC3
AAK11,2.85E-27,0.77096077,0.686,0.458,7.98E-23,DVR,AAK1
RCAN1,3.14E-27,1.186785071,0.418,0.214,8.78E-23,DVR,RCAN1
DST2,8.39E-27,0.655960338,0.81,0.584,2.35E-22,DVR,DST
LTBP41,1.64E-26,0.663857663,0.268,0.098,4.58E-22,DVR,LTBP4
GCNT21,4.57E-26,0.891188272,0.405,0.2,1.28E-21,DVR,GCNT2
EMP2,4.79E-26,0.983845809,0.268,0.102,1.34E-21,DVR,EMP2
AL139807.11,6.20E-26,0.878863781,0.42,0.208,1.73E-21,DVR,AL139807.1
PTPRM2,6.89E-26,0.531116637,0.989,0.95,1.93E-21,DVR,PTPRM
STOM1,6.91E-26,0.894685884,0.549,0.323,1.93E-21,DVR,STOM
ITGA51,1.32E-25,0.944490196,0.496,0.263,3.69E-21,DVR,ITGA5
ABI3BP2,1.47E-25,0.758862277,0.504,0.274,4.13E-21,DVR,ABI3BP
IQCJ-SCHIP11,2.53E-25,0.890059541,0.665,0.432,7.07E-21,DVR,IQCJ-SCHIP1
ANKRD282,4.43E-25,0.911929348,0.656,0.433,1.24E-20,DVR,ANKRD28
SOCS2,7.06E-25,0.919931496,0.253,0.097,1.97E-20,DVR,SOCS2
FBLIM11,7.24E-25,0.740647949,0.281,0.109,2.03E-20,DVR,FBLIM1
TTC281,1.38E-24,0.568895159,0.918,0.795,3.85E-20,DVR,TTC28
MAFK1,1.51E-24,0.716907883,0.281,0.113,4.22E-20,DVR,MAFK
ADAMTS91,1.60E-24,1.169537575,0.722,0.508,4.48E-20,DVR,ADAMTS9
BACE2,2.58E-24,0.846487781,0.527,0.303,7.21E-20,DVR,BACE2
PTPN142,3.31E-24,0.73863317,0.749,0.541,9.26E-20,DVR,PTPN14
EPAS11,5.14E-24,0.654295676,0.928,0.763,1.44E-19,DVR,EPAS1
TCF7L2,5.44E-24,0.859650531,0.709,0.505,1.52E-19,DVR,TCF7L2
FKBP1A,5.79E-24,0.663101105,0.451,0.232,1.62E-19,DVR,FKBP1A
RAPGEF52,9.08E-24,0.824478659,0.705,0.515,2.54E-19,DVR,RAPGEF5
DOCK93,1.43E-23,0.546457564,0.835,0.626,4.01E-19,DVR,DOCK9
BHLHE40,1.73E-23,0.711863346,0.635,0.397,4.83E-19,DVR,BHLHE40
RASGRF22,2.27E-23,0.674738122,0.656,0.407,6.36E-19,DVR,RASGRF2
SETBP11,2.99E-23,0.739440795,0.715,0.503,8.37E-19,DVR,SETBP1
MIR222HG,4.11E-23,1.192143964,0.382,0.187,1.15E-18,DVR,MIR222HG
PELI11,4.66E-22,1.032961558,0.654,0.444,1.30E-17,DVR,PELI1
TC2N1,9.23E-22,0.729051499,0.306,0.137,2.58E-17,DVR,TC2N
NEDD93,1.87E-21,0.698533976,0.732,0.533,5.24E-17,DVR,NEDD9
RPS6KA51,5.51E-21,0.718855081,0.365,0.18,1.54E-16,DVR,RPS6KA5
PACSIN21,7.69E-21,0.794494213,0.502,0.303,2.15E-16,DVR,PACSIN2
GNB4,8.41E-21,0.813281135,0.384,0.199,2.35E-16,DVR,GNB4
ADAMTSL4-AS1,1.18E-20,0.641727683,0.449,0.241,3.30E-16,DVR,ADAMTSL4-AS1
AL365295.1,1.25E-20,0.719950679,0.295,0.13,3.50E-16,DVR,AL365295.1
PKN3,3.29E-20,0.675596196,0.285,0.128,9.21E-16,DVR,PKN3
MYO5C,7.07E-20,0.497128896,0.297,0.131,1.98E-15,DVR,MYO5C
FOXO1,1.17E-19,0.779374287,0.804,0.665,3.26E-15,DVR,FOXO1
ATP8A11,1.21E-19,0.65530927,0.401,0.214,3.39E-15,DVR,ATP8A1
ELOVL51,2.13E-19,0.704420884,0.473,0.273,5.96E-15,DVR,ELOVL5
HRH11,4.02E-19,0.64502271,0.323,0.155,1.12E-14,DVR,HRH1
TCF7L11,5.27E-19,0.665075413,0.612,0.409,1.47E-14,DVR,TCF7L1
SNCAIP,7.46E-19,0.673225141,0.27,0.119,2.09E-14,DVR,SNCAIP
TUSC3,1.16E-18,0.888173259,0.361,0.188,3.24E-14,DVR,TUSC3
FBXO11,1.64E-18,0.654526635,0.671,0.466,4.59E-14,DVR,FBXO11
PPP1CB1,3.81E-18,0.586581942,0.614,0.411,1.07E-13,DVR,PPP1CB
SHB,4.07E-18,0.827676966,0.443,0.26,1.14E-13,DVR,SHB
STX12,5.07E-18,0.586130404,0.513,0.309,1.42E-13,DVR,STX12
ABR2,7.85E-18,0.663413978,0.589,0.372,2.19E-13,DVR,ABR
PHACTR11,1.24E-17,0.745651468,0.549,0.36,3.48E-13,DVR,PHACTR1
ERO1A1,1.41E-17,0.84245204,0.329,0.165,3.95E-13,DVR,ERO1A
LEPR1,1.43E-17,0.63083532,0.365,0.194,3.99E-13,DVR,LEPR
STAT3,1.50E-17,0.550705014,0.768,0.564,4.19E-13,DVR,STAT3
WLS1,1.76E-17,0.659776505,0.344,0.179,4.91E-13,DVR,WLS
CD931,1.84E-17,0.592594467,0.335,0.166,5.14E-13,DVR,CD93
PDLIM51,2.49E-17,0.543929393,0.873,0.747,6.95E-13,DVR,PDLIM5
SMURF21,3.12E-17,0.610970999,0.635,0.449,8.72E-13,DVR,SMURF2
TOX21,3.18E-17,0.681563644,0.304,0.15,8.89E-13,DVR,TOX2
MTUS12,4.60E-17,0.725453027,0.591,0.407,1.29E-12,DVR,MTUS1
DNAJC18,5.32E-17,0.544469303,0.268,0.122,1.49E-12,DVR,DNAJC18
NOS1AP1,5.36E-17,0.71032765,0.504,0.326,1.50E-12,DVR,NOS1AP
ERC12,5.66E-17,0.502681361,0.846,0.688,1.58E-12,DVR,ERC1
BCL6,7.85E-17,0.430638546,0.266,0.12,2.20E-12,DVR,BCL6
PFKFB31,8.76E-17,0.648855019,0.395,0.215,2.45E-12,DVR,PFKFB3
TSHZ3,1.02E-16,0.577857421,0.257,0.116,2.85E-12,DVR,TSHZ3
CARMIL11,1.22E-16,0.576586576,0.637,0.441,3.40E-12,DVR,CARMIL1
LMCD12,1.37E-16,0.998241685,0.521,0.334,3.83E-12,DVR,LMCD1
CNOT6L,1.54E-16,0.763432917,0.496,0.316,4.31E-12,DVR,CNOT6L
JAG11,2.09E-16,0.52129023,0.397,0.219,5.85E-12,DVR,JAG1
DIAPH22,2.30E-16,0.52532955,0.654,0.451,6.44E-12,DVR,DIAPH2
MAP3K14,2.42E-16,0.606532589,0.319,0.161,6.77E-12,DVR,MAP3K14
MIDN1,3.12E-16,0.665108546,0.447,0.262,8.73E-12,DVR,MIDN
PRKY1,3.13E-16,0.768316192,0.251,0.119,8.75E-12,DVR,PRKY
RAPGEF13,3.22E-16,0.541356412,0.713,0.512,9.00E-12,DVR,RAPGEF1
SIK3,5.87E-16,0.600281142,0.827,0.718,1.64E-11,DVR,SIK3
LIMCH11,6.06E-16,0.536019369,0.865,0.751,1.70E-11,DVR,LIMCH1
NASP1,8.27E-16,0.560810363,0.344,0.183,2.31E-11,DVR,NASP
RFC3,9.20E-16,0.833197398,0.272,0.134,2.57E-11,DVR,RFC3
CASP4,1.09E-15,0.566744409,0.283,0.138,3.04E-11,DVR,CASP4
UAP1,1.25E-15,0.590815311,0.262,0.122,3.50E-11,DVR,UAP1
TEAD11,3.67E-15,0.52311324,0.772,0.611,1.03E-10,DVR,TEAD1
CHSY31,4.34E-15,0.618582351,0.352,0.194,1.21E-10,DVR,CHSY3
FILIP1L,4.39E-15,0.457617263,0.352,0.187,1.23E-10,DVR,FILIP1L
RFTN12,5.36E-15,0.689898634,0.475,0.296,1.50E-10,DVR,RFTN1
KIAA03552,5.81E-15,0.516557741,0.643,0.452,1.62E-10,DVR,KIAA0355
MAP22,5.84E-15,0.507197869,0.386,0.218,1.63E-10,DVR,MAP2
FGF21,5.89E-15,0.830458925,0.266,0.135,1.65E-10,DVR,FGF2
CMIP1,6.11E-15,0.441693148,0.753,0.552,1.71E-10,DVR,CMIP
RNF144B1,6.58E-15,0.723488625,0.494,0.319,1.84E-10,DVR,RNF144B
MYH91,8.34E-15,0.527982559,0.797,0.609,2.33E-10,DVR,MYH9
PLXDC21,1.20E-14,0.572692237,0.833,0.734,3.34E-10,DVR,PLXDC2
EXOC21,2.29E-14,0.536517534,0.407,0.248,6.39E-10,DVR,EXOC2
PALMD2,2.31E-14,0.630609164,0.515,0.329,6.47E-10,DVR,PALMD
ABCC41,2.36E-14,0.524139587,0.595,0.408,6.61E-10,DVR,ABCC4
CD55,2.94E-14,0.983212604,0.382,0.231,8.22E-10,DVR,CD55
MYO9B2,3.01E-14,0.563287381,0.443,0.274,8.42E-10,DVR,MYO9B
SAMD4A,3.29E-14,0.709199582,0.722,0.546,9.19E-10,DVR,SAMD4A
MAP3K8,3.38E-14,0.48134677,0.287,0.146,9.46E-10,DVR,MAP3K8
CLEC1A,4.45E-14,0.740827586,0.327,0.181,1.24E-09,DVR,CLEC1A
CAMK2D2,8.60E-14,0.631258358,0.641,0.469,2.40E-09,DVR,CAMK2D
SLC20A1,8.80E-14,0.637467093,0.367,0.214,2.46E-09,DVR,SLC20A1
CCNYL1,1.02E-13,0.441632782,0.262,0.13,2.86E-09,DVR,CCNYL1
DGKI,2.04E-13,0.71203286,0.257,0.132,5.69E-09,DVR,DGKI
LIMK21,2.50E-13,0.626871026,0.443,0.285,6.98E-09,DVR,LIMK2
FNIP21,2.52E-13,0.828890378,0.646,0.502,7.06E-09,DVR,FNIP2
APBB22,4.23E-13,0.39764552,0.873,0.767,1.18E-08,DVR,APBB2
EXOC6B2,4.42E-13,0.399443759,0.787,0.643,1.24E-08,DVR,EXOC6B
ENTPD1-AS1,5.30E-13,0.481052825,0.42,0.259,1.48E-08,DVR,ENTPD1-AS1
AC020916.1,6.45E-13,0.358429122,0.454,0.28,1.80E-08,DVR,AC020916.1
SAMD121,7.10E-13,0.495637609,0.584,0.415,1.99E-08,DVR,SAMD12
STK241,7.42E-13,0.664179269,0.525,0.365,2.07E-08,DVR,STK24
BIN3,8.79E-13,0.450179388,0.274,0.144,2.46E-08,DVR,BIN3
MAP42,9.14E-13,0.423233282,0.8,0.626,2.56E-08,DVR,MAP4
CDH53,9.37E-13,0.483049368,0.354,0.204,2.62E-08,DVR,CDH5
SIPA1L21,1.10E-12,0.68874806,0.386,0.231,3.08E-08,DVR,SIPA1L2
RHOJ1,1.53E-12,0.742564019,0.395,0.245,4.27E-08,DVR,RHOJ
ATP13A31,1.69E-12,0.527627069,0.614,0.427,4.73E-08,DVR,ATP13A3
LYPD6B1,1.71E-12,0.745277739,0.259,0.138,4.79E-08,DVR,LYPD6B
SLC30A7,1.76E-12,0.551224519,0.405,0.253,4.91E-08,DVR,SLC30A7
AC018816.1,1.78E-12,0.463167434,0.272,0.141,4.97E-08,DVR,AC018816.1
AHCTF11,1.86E-12,0.362569606,0.405,0.24,5.19E-08,DVR,AHCTF1
ARHGAP23,2.10E-12,0.44530571,0.274,0.143,5.88E-08,DVR,ARHGAP23
DOCK11,2.42E-12,0.450362039,0.781,0.644,6.78E-08,DVR,DOCK1
TNFRSF10B1,2.57E-12,0.529952902,0.312,0.176,7.19E-08,DVR,TNFRSF10B
MBNL11,2.70E-12,0.490160771,0.848,0.768,7.54E-08,DVR,MBNL1
CYTOR2,2.84E-12,0.556579119,0.31,0.172,7.95E-08,DVR,CYTOR
CTNNA11,3.47E-12,0.437312428,0.77,0.606,9.71E-08,DVR,CTNNA1
ACACB1,4.92E-12,0.567696141,0.483,0.332,1.38E-07,DVR,ACACB
ATP2A2,6.28E-12,0.510007165,0.392,0.24,1.76E-07,DVR,ATP2A2
ZFP36,6.66E-12,0.426197358,0.568,0.401,1.86E-07,DVR,ZFP36
TMEM87B,9.45E-12,0.551721492,0.331,0.195,2.64E-07,DVR,TMEM87B
NEBL2,1.06E-11,0.835553351,0.451,0.32,2.95E-07,DVR,NEBL
CDK141,1.18E-11,0.469135491,0.641,0.459,3.29E-07,DVR,CDK14
HIVEP2,1.53E-11,0.448420296,0.694,0.504,4.28E-07,DVR,HIVEP2
GIPC21,1.57E-11,0.560516837,0.255,0.139,4.40E-07,DVR,GIPC2
JMJD1C,1.57E-11,0.451380562,0.928,0.869,4.40E-07,DVR,JMJD1C
NR4A2,1.59E-11,0.67806978,0.264,0.143,4.45E-07,DVR,NR4A2
USP53,1.75E-11,0.43249366,0.568,0.391,4.90E-07,DVR,USP53
ETV6,1.76E-11,0.522869975,0.778,0.623,4.92E-07,DVR,ETV6
PPM1D2,1.77E-11,0.571050659,0.333,0.202,4.95E-07,DVR,PPM1D
CAMK1D1,1.88E-11,0.514329595,0.525,0.359,5.25E-07,DVR,CAMK1D
PRELID2,1.88E-11,0.521721786,0.392,0.247,5.26E-07,DVR,PRELID2
FAM126A1,1.90E-11,0.495928578,0.276,0.151,5.31E-07,DVR,FAM126A
TOX1,2.68E-11,0.653107957,0.405,0.266,7.48E-07,DVR,TOX
SDCBP2-AS1,2.91E-11,0.397648511,0.259,0.139,8.13E-07,DVR,SDCBP2-AS1
MET1,3.06E-11,0.337649901,0.549,0.368,8.55E-07,DVR,MET
EXT12,3.16E-11,0.474098628,0.861,0.733,8.84E-07,DVR,EXT1
ZFPM2,3.36E-11,0.431038834,0.439,0.278,9.41E-07,DVR,ZFPM2
STK38L2,3.69E-11,0.538033251,0.439,0.289,1.03E-06,DVR,STK38L
PTPRE1,4.42E-11,0.536509173,0.441,0.276,1.24E-06,DVR,PTPRE
NMD31,4.82E-11,0.831212289,0.3,0.182,1.35E-06,DVR,NMD3
DDX21,5.43E-11,0.513484713,0.297,0.172,1.52E-06,DVR,DDX21
PLSCR41,5.83E-11,0.71538081,0.397,0.261,1.63E-06,DVR,PLSCR4
PARVB2,6.71E-11,0.476057811,0.363,0.224,1.88E-06,DVR,PARVB
SULF21,6.76E-11,0.53274891,0.411,0.259,1.89E-06,DVR,SULF2
EPHA42,7.10E-11,0.479186797,0.428,0.279,1.98E-06,DVR,EPHA4
PLEKHG11,9.57E-11,0.387595221,0.81,0.671,2.68E-06,DVR,PLEKHG1
SGIP11,9.96E-11,0.303636275,0.392,0.242,2.79E-06,DVR,SGIP1
SRSF7,1.38E-10,0.656387535,0.268,0.153,3.86E-06,DVR,SRSF7
MYO1D1,1.62E-10,0.342049919,0.654,0.467,4.54E-06,DVR,MYO1D
DGLUCY,1.84E-10,0.431717498,0.335,0.204,5.15E-06,DVR,DGLUCY
RCOR1,1.89E-10,0.461493448,0.365,0.231,5.29E-06,DVR,RCOR1
HK11,2.24E-10,0.452763235,0.357,0.225,6.26E-06,DVR,HK1
GOLPH3,2.38E-10,0.445372286,0.473,0.323,6.67E-06,DVR,GOLPH3
UHRF2,3.15E-10,0.743400956,0.39,0.26,8.81E-06,DVR,UHRF2
SESTD1,3.27E-10,0.461097593,0.466,0.316,9.15E-06,DVR,SESTD1
UVRAG1,3.30E-10,0.393069972,0.679,0.52,9.22E-06,DVR,UVRAG
NOD12,4.33E-10,0.454736548,0.316,0.19,1.21E-05,DVR,NOD1
MYO5A1,4.47E-10,0.322822237,0.388,0.239,1.25E-05,DVR,MYO5A
MVB12B,4.48E-10,0.437315629,0.257,0.145,1.25E-05,DVR,MVB12B
CRYBG32,6.29E-10,0.557417881,0.365,0.241,1.76E-05,DVR,CRYBG3
SKI1,7.03E-10,0.372877529,0.382,0.245,1.97E-05,DVR,SKI
ENTPD12,7.29E-10,0.368098136,0.477,0.312,2.04E-05,DVR,ENTPD1
FNDC3B,8.09E-10,0.33796176,0.916,0.809,2.26E-05,DVR,FNDC3B
IFNAR21,8.18E-10,0.380929189,0.428,0.276,2.29E-05,DVR,IFNAR2
ITSN21,8.55E-10,0.31519282,0.667,0.507,2.39E-05,DVR,ITSN2
MTHFD1L1,9.07E-10,0.32425281,0.542,0.375,2.54E-05,DVR,MTHFD1L
ATP1A12,1.06E-09,0.647135631,0.549,0.42,2.96E-05,DVR,ATP1A1
PTPN12,1.08E-09,0.515813919,0.671,0.525,3.02E-05,DVR,PTPN12
NOTCH42,1.09E-09,0.413328632,0.538,0.384,3.04E-05,DVR,NOTCH4
CENPP,1.35E-09,0.411652582,0.255,0.144,3.78E-05,DVR,CENPP
ALCAM1,1.36E-09,0.410139639,0.39,0.257,3.82E-05,DVR,ALCAM
CD461,1.54E-09,0.417100929,0.487,0.338,4.30E-05,DVR,CD46
KIF13B1,1.57E-09,0.433800979,0.517,0.375,4.40E-05,DVR,KIF13B
MTMR121,1.65E-09,0.422365784,0.293,0.177,4.61E-05,DVR,MTMR12
NAV22,1.76E-09,0.457435549,0.565,0.417,4.93E-05,DVR,NAV2
RGS32,1.86E-09,0.466376063,0.272,0.163,5.20E-05,DVR,RGS3
ELL21,2.22E-09,1.39920445,0.418,0.313,6.21E-05,DVR,ELL2
RYR31,2.25E-09,0.407743568,0.251,0.143,6.30E-05,DVR,RYR3
TPM3,2.37E-09,0.341817605,0.382,0.241,6.62E-05,DVR,TPM3
LTBP11,2.84E-09,0.589190159,0.342,0.22,7.93E-05,DVR,LTBP1
TNS11,2.89E-09,0.324419449,0.523,0.365,8.09E-05,DVR,TNS1
CAMTA1,3.03E-09,0.463300515,0.565,0.425,8.46E-05,DVR,CAMTA1
SMAD21,3.80E-09,0.376203846,0.574,0.42,0.00010625,DVR,SMAD2
SMAD3,4.01E-09,0.533965627,0.523,0.384,0.000112166,DVR,SMAD3
VGLL4,4.64E-09,0.481947814,0.608,0.469,0.000129678,DVR,VGLL4
TLE11,5.06E-09,0.535353157,0.316,0.2,0.000141649,DVR,TLE1
VPS37B,5.07E-09,0.453154823,0.392,0.255,0.0001418,DVR,VPS37B
ACTN1,5.21E-09,0.323203873,0.424,0.277,0.000145777,DVR,ACTN1
PARVA1,5.41E-09,0.403662005,0.388,0.258,0.000151373,DVR,PARVA
DPYSL31,5.54E-09,0.261308455,0.38,0.233,0.000154984,DVR,DPYSL3
C22orf34,6.59E-09,0.365649361,0.432,0.296,0.000184183,DVR,C22orf34
LYST1,6.89E-09,0.392393657,0.46,0.323,0.000192656,DVR,LYST
WBP1L1,7.99E-09,0.384526975,0.312,0.194,0.000223394,DVR,WBP1L
FAT41,9.44E-09,0.499881042,0.373,0.248,0.000264106,DVR,FAT4
COL5A21,1.01E-08,0.431213544,0.308,0.189,0.000283081,DVR,COL5A2
IFT43,1.02E-08,0.368990856,0.321,0.2,0.000285804,DVR,IFT43
FGGY1,1.10E-08,0.414148994,0.397,0.273,0.000308136,DVR,FGGY
CNTNAP3B1,1.13E-08,0.360992529,0.42,0.287,0.000314751,DVR,CNTNAP3B
EEA1,1.20E-08,0.392235492,0.468,0.329,0.000335999,DVR,EEA1
FEZ21,1.21E-08,0.403543287,0.333,0.218,0.000339797,DVR,FEZ2
HMCN11,1.29E-08,0.34302974,0.274,0.162,0.000360758,DVR,HMCN1
CPNE81,1.34E-08,0.514983734,0.629,0.498,0.000373863,DVR,CPNE8
MAMLD12,1.35E-08,0.258929317,0.291,0.173,0.000377235,DVR,MAMLD1
CCNY2,1.44E-08,0.440296949,0.726,0.6,0.000402961,DVR,CCNY
ADGRL42,1.55E-08,0.29096493,0.635,0.472,0.000433979,DVR,ADGRL4
RAP1B,1.65E-08,0.405674409,0.705,0.555,0.000460977,DVR,RAP1B
NAV31,1.67E-08,0.765639982,0.414,0.291,0.000467666,DVR,NAV3
GRAMD1A1,1.84E-08,0.332108638,0.3,0.182,0.000515698,DVR,GRAMD1A
BMP61,1.89E-08,0.982559351,0.274,0.174,0.000529654,DVR,BMP6
FRYL,1.98E-08,0.346960727,0.694,0.566,0.000554224,DVR,FRYL
UBA6,2.01E-08,0.375898598,0.411,0.273,0.000561815,DVR,UBA6
WDR43,3.01E-08,0.359650752,0.264,0.159,0.000842339,DVR,WDR43
CCDC178,3.05E-08,0.454845158,0.268,0.165,0.000853303,DVR,CCDC178
FAM135A,3.13E-08,0.281265586,0.487,0.337,0.000876654,DVR,FAM135A
ATP6V0A1,3.37E-08,0.363267056,0.272,0.164,0.000943151,DVR,ATP6V0A1
ACER3,3.71E-08,0.370337121,0.451,0.315,0.001037287,DVR,ACER3
PPP1R9A1,3.76E-08,0.441543902,0.506,0.379,0.001052433,DVR,PPP1R9A
LHFPL6,4.39E-08,0.401665178,0.595,0.45,0.001229228,DVR,LHFPL6
DDX60L1,4.45E-08,0.365770621,0.276,0.166,0.001245519,DVR,DDX60L
HDGFL31,4.73E-08,0.321687424,0.39,0.257,0.001323929,DVR,HDGFL3
ARAP2,4.88E-08,0.675245796,0.354,0.235,0.001365669,DVR,ARAP2
CALD11,4.93E-08,0.364091139,0.77,0.666,0.001378291,DVR,CALD1
PRKX3,5.09E-08,0.391953365,0.342,0.224,0.001424006,DVR,PRKX
NPTN,5.09E-08,0.466452146,0.386,0.268,0.001424217,DVR,NPTN
FUT81,6.63E-08,0.301666477,0.515,0.37,0.0018551,DVR,FUT8
MGMT1,7.27E-08,0.345076054,0.376,0.252,0.002033697,DVR,MGMT
ARHGEF281,9.10E-08,0.357878563,0.538,0.391,0.002545764,DVR,ARHGEF28
UGCG1,9.97E-08,0.416962516,0.599,0.45,0.002789235,DVR,UGCG
PDLIM11,1.14E-07,0.354302496,0.574,0.433,0.003192726,DVR,PDLIM1
SLC25A131,1.16E-07,0.345244093,0.473,0.346,0.003249023,DVR,SLC25A13
SHOC2,1.38E-07,0.323851929,0.388,0.262,0.003859384,DVR,SHOC2
LINC01619,1.40E-07,0.29489972,0.304,0.191,0.0039196,DVR,LINC01619
JARID21,1.45E-07,0.341169571,0.574,0.424,0.004043266,DVR,JARID2
AFF4,1.52E-07,0.345651501,0.618,0.476,0.004256632,DVR,AFF4
FSTL1,1.66E-07,0.347553309,0.272,0.168,0.004638104,DVR,FSTL1
NEK71,2.01E-07,0.338621519,0.574,0.43,0.005625975,DVR,NEK7
DENND31,2.07E-07,0.47899534,0.306,0.201,0.005783753,DVR,DENND3
SLC4A41,2.23E-07,0.80309313,0.361,0.264,0.006235597,DVR,SLC4A4
IKBKB,2.26E-07,0.286575464,0.354,0.238,0.006329848,DVR,IKBKB
SPARCL11,2.50E-07,0.299647179,0.403,0.271,0.007003779,DVR,SPARCL1
CDR2,2.80E-07,0.369699707,0.458,0.334,0.007825553,DVR,CDR2
KCNT2,3.04E-07,0.273370744,0.395,0.264,0.008505647,DVR,KCNT2
ARHGAP312,3.13E-07,0.308095595,0.641,0.502,0.00874809,DVR,ARHGAP31
RALGAPA11,3.36E-07,0.359440757,0.705,0.562,0.009404558,DVR,RALGAPA1
TBC1D9,3.62E-07,0.4456796,0.407,0.296,0.01013213,DVR,TBC1D9
PITPNB,3.73E-07,0.282810723,0.511,0.366,0.010421886,DVR,PITPNB
FOSL21,3.87E-07,0.402003188,0.57,0.433,0.010830214,DVR,FOSL2
LRP61,3.88E-07,0.28725139,0.418,0.294,0.01084965,DVR,LRP6
SAT1,3.94E-07,1.061026309,0.27,0.185,0.011028646,DVR,SAT1
CREM,4.09E-07,0.265665361,0.338,0.225,0.011447671,DVR,CREM
MCL11,4.15E-07,0.309166202,0.342,0.227,0.011608967,DVR,MCL1
WARS,5.07E-07,0.685780615,0.342,0.231,0.014187479,DVR,WARS
NUAK11,5.62E-07,0.354490231,0.319,0.212,0.015726928,DVR,NUAK1
WDFY31,6.44E-07,0.323961432,0.724,0.601,0.018013852,DVR,WDFY3
YAP1,7.62E-07,0.287405153,0.521,0.381,0.021299699,DVR,YAP1
PGK1,9.03E-07,0.290384996,0.291,0.192,0.025249718,DVR,PGK1
RIMKLB1,1.00E-06,0.4773961,0.42,0.3,0.028032916,DVR,RIMKLB
TANC21,1.04E-06,0.25697001,0.741,0.593,0.02920023,DVR,TANC2
KSR1,1.14E-06,0.436077572,0.323,0.222,0.031836535,DVR,KSR1
DMD,1.14E-06,0.464797512,0.297,0.203,0.031924466,DVR,DMD
UBR5,1.15E-06,0.297764326,0.677,0.529,0.032296028,DVR,UBR5
ELOVL71,1.16E-06,0.502692462,0.272,0.181,0.032336722,DVR,ELOVL7
ZNRF1,1.18E-06,0.310060213,0.293,0.192,0.033118503,DVR,ZNRF1
HDAC8,1.23E-06,0.301122159,0.54,0.418,0.034541254,DVR,HDAC8
DAB2IP1,1.24E-06,0.335242079,0.388,0.276,0.034580205,DVR,DAB2IP
RPS6KA22,1.43E-06,0.329699808,0.527,0.404,0.040069493,DVR,RPS6KA2
SSH11,2.01E-06,0.356947035,0.371,0.265,0.056084321,DVR,SSH1
KMT2E,2.01E-06,0.408014554,0.713,0.599,0.056239188,DVR,KMT2E
RASA2,2.08E-06,0.26102648,0.532,0.394,0.058095933,DVR,RASA2
CYYR1,2.12E-06,0.408292423,0.386,0.281,0.059366996,DVR,CYYR1
IGF1R1,2.33E-06,0.32402335,0.73,0.613,0.065041871,DVR,IGF1R
GALNT101,2.39E-06,0.295533363,0.342,0.236,0.066823072,DVR,GALNT10
AFAP1,2.49E-06,0.391387883,0.357,0.251,0.069701149,DVR,AFAP1
CCDC85A2,2.51E-06,0.346103564,0.289,0.19,0.070129956,DVR,CCDC85A
SASH1,2.62E-06,0.343618083,0.791,0.686,0.073258357,DVR,SASH1
CABLES11,2.81E-06,0.619716468,0.262,0.178,0.078533213,DVR,CABLES1
RBMS32,2.86E-06,0.296437259,0.897,0.847,0.080073398,DVR,RBMS3
ULK42,3.20E-06,0.316045598,0.546,0.431,0.08951877,DVR,ULK4
RPGR1,4.27E-06,0.443272776,0.401,0.298,0.11952284,DVR,RPGR
MRTFA,4.31E-06,0.336701639,0.624,0.511,0.120417581,DVR,MRTFA
FBXL71,4.54E-06,0.30804829,0.757,0.638,0.127051401,DVR,FBXL7
PPP3R1,4.69E-06,0.273062949,0.445,0.326,0.131070849,DVR,PPP3R1
MAP4K31,4.79E-06,0.262380636,0.646,0.509,0.133871303,DVR,MAP4K3
MPDZ,4.86E-06,0.259794071,0.454,0.333,0.135850935,DVR,MPDZ
CASD11,5.45E-06,0.261086417,0.274,0.184,0.152423956,DVR,CASD1
FGD5,7.02E-06,0.264006609,0.496,0.374,0.196247059,DVR,FGD5
PLCL11,7.13E-06,0.338988091,0.616,0.514,0.199312246,DVR,PLCL1
GALNT181,7.16E-06,0.452125774,0.551,0.436,0.200204876,DVR,GALNT18
XRN2,7.52E-06,0.280584036,0.42,0.309,0.210466068,DVR,XRN2
SREBF2,7.86E-06,0.333578053,0.297,0.205,0.21977049,DVR,SREBF2
LAMC11,7.94E-06,0.492960661,0.443,0.329,0.222051615,DVR,LAMC1
ATP11C,8.69E-06,0.339076221,0.498,0.373,0.243156952,DVR,ATP11C
UBR1,9.60E-06,0.288315398,0.527,0.412,0.268435372,DVR,UBR1
NAMPT,9.85E-06,0.457806076,0.599,0.499,0.275472117,DVR,NAMPT
RABGAP12,1.01E-05,0.280357124,0.536,0.419,0.281714124,DVR,RABGAP1
ARID4B,1.01E-05,0.294841875,0.694,0.554,0.281979988,DVR,ARID4B
STARD13,1.55E-05,0.26952957,0.652,0.529,0.432684164,DVR,STARD13
MOSMO,1.56E-05,0.316891273,0.291,0.203,0.43509424,DVR,MOSMO
FYN2,1.67E-05,0.358317485,0.502,0.391,0.467820793,DVR,FYN
ATF6,1.67E-05,0.303548032,0.504,0.379,0.468189397,DVR,ATF6
LRRFIP1,1.76E-05,0.305409975,0.707,0.61,0.492463429,DVR,LRRFIP1
SENP7,1.79E-05,0.284477541,0.517,0.403,0.500905821,DVR,SENP7
RIN31,1.89E-05,0.255665272,0.264,0.178,0.527335192,DVR,RIN3
SNRK1,2.02E-05,0.454850643,0.447,0.361,0.564421924,DVR,SNRK
HPCAL11,2.68E-05,0.301968868,0.371,0.276,0.750219747,DVR,HPCAL1
TMEM1812,2.74E-05,0.296351415,0.257,0.176,0.766905467,DVR,TMEM181
SPTAN11,3.67E-05,0.260958419,0.416,0.303,1,DVR,SPTAN1
HIPK3,3.98E-05,0.403236511,0.591,0.494,1,DVR,HIPK3
GBE11,4.08E-05,0.525151534,0.502,0.388,1,DVR,GBE1
CRTC3,4.19E-05,0.293213526,0.344,0.252,1,DVR,CRTC3
CCNL1,4.62E-05,0.326318131,0.565,0.466,1,DVR,CCNL1
BACH21,5.23E-05,0.288121781,0.479,0.371,1,DVR,BACH2
AGO2,5.44E-05,0.33185417,0.295,0.211,1,DVR,AGO2
CSPP1,5.67E-05,0.298103701,0.371,0.277,1,DVR,CSPP1
RAPGEF22,5.84E-05,0.325199973,0.719,0.623,1,DVR,RAPGEF2
CSNK1G3,5.97E-05,0.355185088,0.319,0.23,1,DVR,CSNK1G3
TSC22D21,6.72E-05,0.370908447,0.536,0.425,1,DVR,TSC22D2
TAF11,7.18E-05,0.250763921,0.384,0.286,1,DVR,TAF1
TOP1,9.13E-05,0.28909518,0.523,0.406,1,DVR,TOP1
RAB5A,9.40E-05,0.266047444,0.257,0.178,1,DVR,RAB5A
PAPSS2,0.000102938,0.675873444,0.278,0.205,1,DVR,PAPSS2
PTPN1,0.000109625,0.397777872,0.443,0.34,1,DVR,PTPN1
LMNA1,0.00011611,0.636643474,0.359,0.275,1,DVR,LMNA
SCFD2,0.000166011,0.280555284,0.426,0.328,1,DVR,SCFD2
PRICKLE2,0.000172598,0.300678926,0.411,0.316,1,DVR,PRICKLE2
LMCD1-AS1,0.00017477,0.26834461,0.321,0.238,1,DVR,LMCD1-AS1
PHLDB11,0.000179022,0.252870683,0.295,0.213,1,DVR,PHLDB1
NLK,0.000197795,0.387746571,0.648,0.559,1,DVR,NLK
CD9,0.000229424,0.273496161,0.376,0.289,1,DVR,CD9
AGTPBP11,0.000230986,0.262334434,0.38,0.285,1,DVR,AGTPBP1
DENND5A,0.000363463,0.252808661,0.422,0.327,1,DVR,DENND5A
YPEL2,0.000391604,0.274868031,0.293,0.213,1,DVR,YPEL2
PLS32,0.00046007,0.543617032,0.371,0.299,1,DVR,PLS3
MCC,0.000598244,0.301159363,0.422,0.329,1,DVR,MCC
RAB7A,0.000711037,0.296274112,0.422,0.332,1,DVR,RAB7A
AKAP133,0.001054465,0.309794679,0.81,0.762,1,DVR,AKAP13
OSBPL31,0.001385211,0.274692847,0.359,0.277,1,DVR,OSBPL3
PLOD2,0.001520118,0.363129188,0.405,0.312,1,DVR,PLOD2
CNKSR3,0.001781599,0.325764599,0.574,0.493,1,DVR,CNKSR3
TMOD3,0.002800149,0.276207415,0.399,0.321,1,DVR,TMOD3
FBXO341,0.003051002,0.330647299,0.357,0.289,1,DVR,FBXO34
ROCK21,0.003597283,0.257136668,0.593,0.517,1,DVR,ROCK2
PPARG,0.004982941,0.330704311,0.454,0.382,1,DVR,PPARG
ERRFI1,0.00566748,0.824073708,0.287,0.234,1,DVR,ERRFI1
DNASE1L3,1.65E-99,1.625948987,0.346,0.053,4.60E-95,AVR,DNASE1L3
GPM6A,4.60E-85,1.643219685,0.525,0.156,1.29E-80,AVR,GPM6A
CEACAM11,9.33E-77,1.601008961,0.475,0.145,2.61E-72,AVR,CEACAM1
MIR99AHG,9.90E-66,1.322286498,0.846,0.586,2.77E-61,AVR,MIR99AHG
RARB1,1.22E-65,1.590961946,0.584,0.262,3.43E-61,AVR,RARB
ADGRB3,1.15E-60,1.503229607,0.467,0.167,3.21E-56,AVR,ADGRB3
P2RY8,2.63E-60,1.278891104,0.268,0.053,7.35E-56,AVR,P2RY8
PLVAP1,1.93E-59,1.28978578,0.391,0.115,5.39E-55,AVR,PLVAP
LNX1,2.16E-49,1.235190301,0.361,0.117,6.03E-45,AVR,LNX1
PGM5,2.69E-45,1.345091795,0.398,0.149,7.52E-41,AVR,PGM5
RAMP3,7.78E-44,1.111873372,0.449,0.185,2.18E-39,AVR,RAMP3
DOK6,6.44E-42,1.334319591,0.395,0.157,1.80E-37,AVR,DOK6
DNM31,1.20E-36,0.847928116,0.717,0.462,3.36E-32,AVR,DNM3
PDE2A,9.59E-35,0.929984049,0.285,0.096,2.68E-30,AVR,PDE2A
NOSTRIN1,5.20E-33,0.909682163,0.584,0.318,1.45E-28,AVR,NOSTRIN
NAV32,5.34E-33,1.042254651,0.516,0.275,1.49E-28,AVR,NAV3
RASAL21,2.03E-31,0.740671379,0.869,0.745,5.67E-27,AVR,RASAL2
EML11,2.55E-31,0.913055461,0.504,0.265,7.13E-27,AVR,EML1
PBX11,3.83E-31,0.681638474,0.828,0.668,1.07E-26,AVR,PBX1
EXOC3L2,1.41E-26,0.769665182,0.297,0.118,3.94E-22,AVR,EXOC3L2
AKAP12,8.43E-26,1.164590799,0.691,0.508,2.36E-21,AVR,AKAP12
FLT12,1.58E-25,0.760212904,0.828,0.691,4.43E-21,AVR,FLT1
KALRN1,1.59E-25,0.775226746,0.715,0.562,4.46E-21,AVR,KALRN
FLRT2,4.32E-24,0.81558076,0.279,0.114,1.21E-19,AVR,FLRT2
FMNL21,7.65E-24,0.754543967,0.707,0.527,2.14E-19,AVR,FMNL2
AC119674.11,9.56E-23,0.892380811,0.428,0.234,2.67E-18,AVR,AC119674.1
PITPNC11,1.22E-22,0.58729454,0.879,0.773,3.41E-18,AVR,PITPNC1
AC002070.11,1.67E-22,0.906880293,0.4,0.213,4.67E-18,AVR,AC002070.1
SLC5A121,1.97E-21,0.738824541,0.262,0.111,5.51E-17,AVR,SLC5A12
NR2F1-AS1,7.68E-21,0.779302154,0.355,0.18,2.15E-16,AVR,NR2F1-AS1
SLCO2A1,2.81E-20,0.620702332,0.695,0.516,7.85E-16,AVR,SLCO2A1
LINC02147,6.46E-20,1.129449899,0.316,0.155,1.81E-15,AVR,LINC02147
DHRS31,9.75E-20,0.960565362,0.344,0.185,2.73E-15,AVR,DHRS3
ST6GAL11,1.24E-19,0.71191797,0.689,0.531,3.48E-15,AVR,ST6GAL1
CNN31,5.23E-19,0.813074864,0.455,0.282,1.46E-14,AVR,CNN3
PLPP31,6.66E-19,0.683353672,0.686,0.524,1.86E-14,AVR,PLPP3
PIAS11,1.19E-18,0.78926955,0.652,0.518,3.33E-14,AVR,PIAS1
RAPGEF41,1.58E-18,0.632141205,0.678,0.497,4.42E-14,AVR,RAPGEF4
SNED11,1.96E-18,0.6376406,0.662,0.488,5.49E-14,AVR,SNED1
ARHGAP261,2.05E-18,0.62902154,0.836,0.756,5.72E-14,AVR,ARHGAP26
PKP4,2.40E-18,0.661128867,0.795,0.677,6.71E-14,AVR,PKP4
KCNIP4,1.62E-17,1.49863397,0.654,0.56,4.53E-13,AVR,KCNIP4
SH3RF31,2.49E-17,0.681664539,0.662,0.497,6.98E-13,AVR,SH3RF3
PCED1B1,2.65E-17,0.811909606,0.447,0.277,7.41E-13,AVR,PCED1B
CUBN2,7.40E-17,0.708888842,0.434,0.268,2.07E-12,AVR,CUBN
SGK11,7.65E-17,0.624642714,0.352,0.192,2.14E-12,AVR,SGK1
KLHL52,8.32E-17,0.644937039,0.523,0.36,2.33E-12,AVR,KLHL5
ZNF521,1.06E-16,0.636212784,0.441,0.264,2.95E-12,AVR,ZNF521
ADAMTSL11,1.41E-16,0.642688893,0.404,0.235,3.95E-12,AVR,ADAMTSL1
ITGA92,1.79E-16,0.666409248,0.5,0.339,5.00E-12,AVR,ITGA9
NCOA7,5.22E-16,0.675358402,0.619,0.481,1.46E-11,AVR,NCOA7
NR2F2-AS1,7.37E-16,0.64713233,0.59,0.417,2.06E-11,AVR,NR2F2-AS1
FRMD31,8.09E-16,0.641566102,0.383,0.227,2.26E-11,AVR,FRMD3
EHD4,8.85E-16,0.669480247,0.324,0.177,2.48E-11,AVR,EHD4
EBF11,1.15E-15,0.566276405,0.658,0.511,3.21E-11,AVR,EBF1
TLL1,1.19E-15,0.751405675,0.314,0.166,3.34E-11,AVR,TLL1
ST6GALNAC31,1.79E-15,0.514344707,0.82,0.709,5.01E-11,AVR,ST6GALNAC3
TEK1,1.91E-15,0.6691069,0.541,0.384,5.34E-11,AVR,TEK
FGFR1,4.32E-15,0.825312117,0.346,0.208,1.21E-10,AVR,FGFR1
LRMDA,8.56E-15,0.414881109,0.922,0.873,2.39E-10,AVR,LRMDA
ARHGEF31,1.00E-14,0.563795978,0.699,0.553,2.81E-10,AVR,ARHGEF3
VAV31,2.06E-14,0.64145799,0.512,0.358,5.77E-10,AVR,VAV3
PALM2-AKAP21,2.50E-14,0.646338505,0.648,0.528,6.99E-10,AVR,PALM2-AKAP2
KDR1,2.66E-14,0.623167889,0.254,0.128,7.45E-10,AVR,KDR
ZBTB461,5.38E-14,0.653271256,0.494,0.348,1.50E-09,AVR,ZBTB46
SPTBN11,1.08E-13,0.493831394,0.809,0.734,3.03E-09,AVR,SPTBN1
HIPK21,1.27E-13,0.534032684,0.639,0.506,3.54E-09,AVR,HIPK2
GSE1,2.36E-13,0.467404021,0.684,0.53,6.59E-09,AVR,GSE1
RNF1521,5.41E-13,0.527859123,0.344,0.202,1.51E-08,AVR,RNF152
KLF91,8.18E-13,0.744157082,0.395,0.264,2.29E-08,AVR,KLF9
SLC12A1,9.07E-13,0.701019654,0.287,0.158,2.54E-08,AVR,SLC12A1
MEF2C1,1.09E-12,0.545272364,0.658,0.526,3.05E-08,AVR,MEF2C
DLC1,1.75E-12,0.558978412,0.627,0.495,4.88E-08,AVR,DLC1
LIFR1,1.82E-12,0.734040998,0.555,0.43,5.09E-08,AVR,LIFR
ASAP1,2.07E-12,0.357945894,0.824,0.75,5.79E-08,AVR,ASAP1
TACC12,2.38E-12,0.436279385,0.836,0.73,6.67E-08,AVR,TACC1
BMERB1,4.31E-12,0.619820824,0.385,0.254,1.21E-07,AVR,BMERB1
PCAT19,4.41E-12,0.66130183,0.26,0.144,1.23E-07,AVR,PCAT19
SH3BP52,1.30E-11,0.632673398,0.455,0.326,3.62E-07,AVR,SH3BP5
PHLPP11,1.96E-11,0.554920426,0.455,0.321,5.47E-07,AVR,PHLPP1
LDLRAD31,3.17E-11,0.472805858,0.279,0.159,8.85E-07,AVR,LDLRAD3
MAN2A11,5.17E-11,0.592774875,0.482,0.36,1.45E-06,AVR,MAN2A1
EPB41L4A,6.00E-11,0.491614222,0.676,0.572,1.68E-06,AVR,EPB41L4A
HIVEP31,6.17E-11,0.609882213,0.498,0.377,1.73E-06,AVR,HIVEP3
YES1,9.48E-11,0.707767287,0.402,0.285,2.65E-06,AVR,YES1
NCALD1,1.32E-10,0.540881676,0.393,0.264,3.70E-06,AVR,NCALD
PITPNM21,1.34E-10,0.440459975,0.363,0.231,3.75E-06,AVR,PITPNM2
SLC2A31,1.90E-10,0.917818753,0.533,0.43,5.32E-06,AVR,SLC2A3
APOLD11,2.49E-10,0.59629955,0.252,0.142,6.96E-06,AVR,APOLD1
LIPE-AS1,5.14E-10,0.560822436,0.256,0.15,1.44E-05,AVR,LIPE-AS1
PHC2,5.92E-10,0.560025087,0.26,0.155,1.66E-05,AVR,PHC2
NPAS3,7.28E-10,0.591225202,0.447,0.323,2.04E-05,AVR,NPAS3
SEMA6A1,1.13E-09,0.527707599,0.408,0.281,3.17E-05,AVR,SEMA6A
ADGRF52,1.13E-09,0.335702825,0.621,0.466,3.17E-05,AVR,ADGRF5
TBCD1,2.57E-09,0.483952341,0.488,0.37,7.18E-05,AVR,TBCD
Mar-31,3.44E-09,0.477268117,0.275,0.166,9.63E-05,AVR,Mar-03
IGFBP4,4.10E-09,0.608110999,0.283,0.179,0.00011469,AVR,IGFBP4
ZNF462,4.12E-09,0.474493909,0.322,0.209,0.000115101,AVR,ZNF462
IGFBP51,4.60E-09,0.515917195,0.357,0.233,0.000128688,AVR,IGFBP5
ROBO41,5.59E-09,0.597088543,0.256,0.158,0.000156242,AVR,ROBO4
GFOD2,1.35E-08,0.480765299,0.26,0.16,0.000377227,AVR,GFOD2
CYYR11,1.41E-08,0.452703698,0.395,0.279,0.000395119,AVR,CYYR1
HES1,1.53E-08,0.574758627,0.291,0.191,0.000429195,AVR,HES1
EPB41L31,1.69E-08,0.554964082,0.377,0.266,0.00047161,AVR,EPB41L3
PPFIBP11,1.71E-08,0.356500046,0.732,0.639,0.000479574,AVR,PPFIBP1
STOX2,1.83E-08,0.486636254,0.658,0.558,0.000512582,AVR,STOX2
PXN,3.07E-08,0.465824911,0.365,0.256,0.000858582,AVR,PXN
SORBS11,3.30E-08,0.55759329,0.527,0.423,0.000923725,AVR,SORBS1
KIFC3,3.34E-08,0.416994511,0.357,0.246,0.000933997,AVR,KIFC3
APP1,4.20E-08,0.34409612,0.814,0.752,0.001174596,AVR,APP
PRKCH1,5.24E-08,0.358597042,0.725,0.638,0.001466966,AVR,PRKCH
AUTS2,7.08E-08,0.360919829,0.607,0.501,0.001980563,AVR,AUTS2
LRP21,7.26E-08,0.44448237,0.375,0.266,0.002029626,AVR,LRP2
DOCK41,9.53E-08,0.252123199,0.885,0.833,0.002665793,AVR,DOCK4
FRMD4B,1.16E-07,0.49290091,0.568,0.484,0.003240687,AVR,FRMD4B
PIP4K2A1,1.34E-07,0.383346713,0.588,0.484,0.003754559,AVR,PIP4K2A
MTSS11,1.36E-07,0.384991176,0.51,0.398,0.003806737,AVR,MTSS1
PDE8A1,1.43E-07,0.413600529,0.568,0.469,0.004000314,AVR,PDE8A
NHSL11,1.84E-07,0.405275149,0.459,0.347,0.005146806,AVR,NHSL1
MAN1A1,1.98E-07,0.478256101,0.459,0.359,0.005533144,AVR,MAN1A1
GNA14,2.36E-07,0.368056172,0.635,0.535,0.006600572,AVR,GNA14
PRKCE1,2.52E-07,0.388213544,0.619,0.546,0.007041382,AVR,PRKCE
CACNA1C2,2.83E-07,0.352721364,0.566,0.444,0.007929322,AVR,CACNA1C
ECHDC2,3.26E-07,0.459960192,0.277,0.185,0.00911596,AVR,ECHDC2
STARD9,4.47E-07,0.384517045,0.252,0.162,0.01249065,AVR,STARD9
SEC14L11,8.13E-07,0.357888382,0.699,0.611,0.022731197,AVR,SEC14L1
PRKAR2A,8.50E-07,0.4899192,0.287,0.199,0.023773884,AVR,PRKAR2A
CALCOCO21,9.46E-07,0.422175748,0.258,0.17,0.026469661,AVR,CALCOCO2
TGFBR3,9.80E-07,0.289587133,0.439,0.333,0.02741741,AVR,TGFBR3
SRGAP22,1.12E-06,0.363898764,0.373,0.276,0.031203173,AVR,SRGAP2
VOPP1,1.21E-06,0.3390018,0.379,0.276,0.033901324,AVR,VOPP1
SLC38A2,1.34E-06,0.278798096,0.338,0.235,0.037604218,AVR,SLC38A2
CHN12,1.43E-06,0.463885391,0.369,0.281,0.039996798,AVR,CHN1
SUN1,1.71E-06,0.3400813,0.344,0.247,0.047939142,AVR,SUN1
NR3C2,2.19E-06,0.305368496,0.641,0.544,0.0613429,AVR,NR3C2
PCDH91,2.32E-06,0.467345284,0.289,0.198,0.06481836,AVR,PCDH9
ATXN31,2.79E-06,0.391824523,0.338,0.247,0.078173022,AVR,ATXN3
CRPPA1,3.03E-06,0.491299589,0.287,0.203,0.084800162,AVR,CRPPA
RBMS21,3.37E-06,0.366724354,0.523,0.436,0.094225995,AVR,RBMS2
CARD8,4.46E-06,0.3759378,0.262,0.178,0.124786163,AVR,CARD8
SNTB2,5.30E-06,0.361337174,0.334,0.244,0.148316728,AVR,SNTB2
RNF144A2,7.68E-06,0.331660478,0.293,0.208,0.214716451,AVR,RNF144A
PPP2R5A1,7.95E-06,0.338956904,0.381,0.287,0.222239775,AVR,PPP2R5A
PARP141,8.25E-06,0.45435938,0.453,0.364,0.230818425,AVR,PARP14
RASGRP32,9.19E-06,0.439454039,0.299,0.213,0.257011754,AVR,RASGRP3
KLF7,9.57E-06,0.320030456,0.619,0.54,0.267589916,AVR,KLF7
SIK2,1.12E-05,0.485650017,0.611,0.561,0.313790945,AVR,SIK2
ZHX3,1.18E-05,0.363896304,0.387,0.296,0.33127136,AVR,ZHX3
INPP5D1,1.22E-05,0.365980959,0.348,0.26,0.341788138,AVR,INPP5D
ATP1B11,1.25E-05,0.330163711,0.389,0.29,0.350934202,AVR,ATP1B1
DSCAML11,1.41E-05,0.363887974,0.256,0.177,0.39429166,AVR,DSCAML1
ADD31,1.42E-05,0.39433757,0.32,0.235,0.398335595,AVR,ADD3
LIMS21,1.50E-05,0.448865508,0.381,0.297,0.418250967,AVR,LIMS2
PLCL21,1.81E-05,0.431307217,0.416,0.326,0.506431114,AVR,PLCL2
SERPINB61,1.94E-05,0.338184312,0.379,0.292,0.542673064,AVR,SERPINB6
DISC11,2.01E-05,0.391927467,0.395,0.311,0.563215905,AVR,DISC1
GRB101,2.18E-05,0.269866632,0.768,0.696,0.610895206,AVR,GRB10
ACSM2A2,2.20E-05,0.357173356,0.287,0.206,0.614212829,AVR,ACSM2A
HNRNPH1,2.41E-05,0.306919814,0.453,0.362,0.674620925,AVR,HNRNPH1
SORBS22,2.46E-05,0.329143427,0.611,0.543,0.687782597,AVR,SORBS2
CASC15,2.55E-05,0.412195857,0.508,0.425,0.714471212,AVR,CASC15
ARHGAP6,2.73E-05,0.290107343,0.547,0.44,0.762223066,AVR,ARHGAP6
CWF19L2,2.87E-05,0.422420562,0.324,0.249,0.801649683,AVR,CWF19L2
RORA,3.06E-05,0.328610831,0.83,0.79,0.855286241,AVR,RORA
SASH11,3.09E-05,0.296685172,0.74,0.693,0.863921163,AVR,SASH1
CACNA2D11,3.23E-05,0.439401157,0.418,0.345,0.904342687,AVR,CACNA2D1
WWOX,4.24E-05,0.314862,0.818,0.769,1,AVR,WWOX
RERE2,4.27E-05,0.278573891,0.795,0.753,1,AVR,RERE
CACHD1,4.45E-05,0.345601758,0.311,0.229,1,AVR,CACHD1
AFAP1L12,5.68E-05,0.263447066,0.277,0.196,1,AVR,AFAP1L1
ASH1L,6.52E-05,0.318575391,0.674,0.6,1,AVR,ASH1L
SLC16A121,8.29E-05,0.329158265,0.285,0.209,1,AVR,SLC16A12
B2M1,8.36E-05,0.357397279,0.26,0.187,1,AVR,B2M
RDX2,8.52E-05,0.355636413,0.445,0.366,1,AVR,RDX
ARID1B,8.81E-05,0.265987072,0.803,0.762,1,AVR,ARID1B
XAF11,0.000102098,0.417398837,0.387,0.313,1,AVR,XAF1
ERICH1,0.000108538,0.308393926,0.291,0.216,1,AVR,ERICH1
SPG71,0.000116136,0.313482544,0.305,0.231,1,AVR,SPG7
ATG7,0.000136153,0.306462892,0.494,0.43,1,AVR,ATG7
ADCY42,0.000169371,0.373200901,0.314,0.244,1,AVR,ADCY4
DYSF2,0.000179987,0.416442002,0.334,0.259,1,AVR,DYSF
WDR721,0.000180695,0.375933727,0.412,0.33,1,AVR,WDR72
CERS6,0.000189556,0.396575058,0.293,0.223,1,AVR,CERS6
ETS11,0.000193071,0.318889827,0.5,0.43,1,AVR,ETS1
IL6ST1,0.000203973,0.272553588,0.576,0.514,1,AVR,IL6ST
WDR601,0.000211909,0.30173388,0.373,0.3,1,AVR,WDR60
MCF2L1,0.000212632,0.378108182,0.324,0.248,1,AVR,MCF2L
ITGA11,0.000219474,0.340688995,0.451,0.389,1,AVR,ITGA1
CTIF,0.000223604,0.299702458,0.268,0.202,1,AVR,CTIF
PTGER3,0.000238368,0.364695814,0.252,0.188,1,AVR,PTGER3
MCC1,0.000252228,0.293367808,0.408,0.331,1,AVR,MCC
ZFPM21,0.000260618,0.278613567,0.359,0.289,1,AVR,ZFPM2
SETX,0.000301569,0.302939177,0.506,0.441,1,AVR,SETX
IL4R,0.000316598,0.324015039,0.406,0.334,1,AVR,IL4R
ELF2,0.000318564,0.275358371,0.594,0.533,1,AVR,ELF2
SLK,0.000327303,0.350823204,0.297,0.233,1,AVR,SLK
GAB11,0.000338489,0.318731085,0.387,0.311,1,AVR,GAB1
RBM39,0.00034516,0.279417449,0.582,0.52,1,AVR,RBM39
[truncated: 559 more rows]
